# Supplementary material for: β‐Adrenergic Signaling Promotes Anti‐Tumor Immunity in TP53‐mutant Oral Squamous Cell Carcinoma
Source: Adv Sci (Weinh). 2026 Feb 10;13(35):e16859. doi: 10.1002/advs.202516859 (PMC13292172; doi:10.1002/advs.202516859)
Supplement: Supplementary file 1 — Supporting File: advs73623‐sup‐0001‐TableS1.xlsx. [file ADVS-13-e16859-s003.xlsx]

## Sheet: Correlation_OCSCC_TP53mut&WT_AD
Gene1	Gene2	Correlation (TP53 mut)	Signif. Prob (TP53 mut)	Correlation (TP53 wt)	Signif. Prob (TP53 wt)	Group
ADRB2	ADRB2	1	0	1	0	Sign. Both_PosBoth
ADRB2	FLRT3	0.607767	2.58383e-24	0.377634	0.00247912	Sign. Both_PosBoth
ADRB2	NIPAL4	0.595543	3.52657e-23	0.191605	0.135736	Sign. Mut only
ADRB2	SLC22A3	0.579599	9.06133e-22	0.219896	0.0859211	Sign. Mut only
ADRB2	PLK2	0.57958	9.09616e-22	0.389784	0.00173873	Sign. Both_PosBoth
ADRB2	BMP2	0.575789	1.91787e-21	0.363094	0.00372546	Sign. Both_PosBoth
ADRB2	SLC6A11	0.561003	3.21481e-20	0.297824	0.0187247	Sign. Both_PosBoth
ADRB2	ARL14	0.55758	6.05352e-20	0.389686	0.00174385	Sign. Both_PosBoth
ADRB2	ETS2	0.534462	3.61258e-18	0.482873	7.04062e-05	Sign. Both_PosBoth
ADRB2	THBD	0.530951	6.54295e-18	0.297211	0.0189813	Sign. Both_PosBoth
ADRB2	RPS6KA4	0.530261	7.3466e-18	0.417432	0.000736825	Sign. Both_PosBoth
ADRB2	CSNK1A1	0.522947	2.47033e-17	0.342739	0.00639245	Sign. Both_PosBoth
ADRB2	KRT6C	0.52066	3.58816e-17	0.460174	0.000167806	Sign. Both_PosBoth
ADRB2	FAM46B	0.519847	4.09448e-17	0.512693	2.04145e-05	Sign. Both_PosBoth
ADRB2	MAP7D1	0.518729	4.90652e-17	0.575143	1.01148e-06	Sign. Both_PosBoth
ADRB2	KRT5	0.517838	5.6642e-17	0.454345	0.000207725	Sign. Both_PosBoth
ADRB2	KRT14	0.5118	1.48389e-16	0.495817	4.17205e-05	Sign. Both_PosBoth
ADRB2	GNA15	0.51146	1.56566e-16	0.352315	0.00497996	Sign. Both_PosBoth
ADRB2	ANXA8L2	0.5105	1.8213e-16	0.251489	0.0486389	Sign. Both_PosBoth
ADRB2	SFN	0.506899	3.19788e-16	0.440132	0.000344053	Sign. Both_PosBoth
ADRB2	SH3TC2	0.506445	3.43124e-16	-0.0611744	0.636693	Sign. Mut only
ADRB2	TTLL11	0.505884	3.74326e-16	0.218777	0.0875699	Sign. Mut only
ADRB2	IL20	0.505232	4.14026e-16	0.392105	0.00162234	Sign. Both_PosBoth
ADRB2	ANXA8	0.503673	5.26549e-16	0.226076	0.0772527	Sign. Mut only
ADRB2	COL17A1	0.50326	5.61019e-16	0.305494	0.015755	Sign. Both_PosBoth
ADRB2	FBLIM1	0.50108	7.83087e-16	0.330949	0.00860524	Sign. Both_PosBoth
ADRB2	ITGA3	0.496525	1.56047e-15	0.123882	0.337407	Sign. Mut only
ADRB2	IFFO2	0.493182	2.57117e-15	0.430812	0.00047338	Sign. Both_PosBoth
ADRB2	TMEM154	0.49269	2.76604e-15	0.125811	0.329881	Sign. Mut only
ADRB2	KRT6B	0.492302	2.92994e-15	0.413831	0.000827464	Sign. Both_PosBoth
ADRB2	PRNP	0.49021	3.99014e-15	0.316879	0.012095	Sign. Both_PosBoth
ADRB2	CD47	0.487221	6.18143e-15	0.387185	0.00187796	Sign. Both_PosBoth
ADRB2	LPAR3	0.48506	8.4601e-15	0.145174	0.260244	Sign. Mut only
ADRB2	FAM83A	0.484894	8.66611e-15	0.434701	0.00041483	Sign. Both_PosBoth
ADRB2	CAB39	0.483095	1.12318e-14	0.431496	0.000462575	Sign. Both_PosBoth
ADRB2	THSD1	0.482755	1.17948e-14	0.238357	0.0620951	Sign. Mut only
ADRB2	KRT6A	0.481789	1.35466e-14	0.398729	0.00132757	Sign. Both_PosBoth
ADRB2	CYB5R1	0.481386	1.43514e-14	0.572498	1.16347e-06	Sign. Both_PosBoth
ADRB2	GJB3	0.477849	2.37304e-14	0.369784	0.00309593	Sign. Both_PosBoth
ADRB2	ITGA6	0.477145	2.62091e-14	0.157284	0.222136	Sign. Mut only
ADRB2	SIK1	0.475895	3.12498e-14	0.144439	0.262692	Sign. Mut only
ADRB2	KLF6	0.473911	4.12554e-14	0.517023	1.68899e-05	Sign. Both_PosBoth
ADRB2	FGFBP1	0.473771	4.20714e-14	0.535121	7.43136e-06	Sign. Both_PosBoth
ADRB2	AFAP1L1	0.473754	4.21678e-14	0.531013	8.99084e-06	Sign. Both_PosBoth
ADRB2	MICALCL	0.472561	4.97878e-14	0.197965	0.122986	Sign. Mut only
ADRB2	GOLGA7B	0.472135	5.28195e-14	0.390241	0.00171525	Sign. Both_PosBoth
ADRB2	GJB6	0.471734	5.58389e-14	0.282231	0.0262525	Sign. Both_PosBoth
ADRB2	ANKRD57	0.47096	6.21503e-14	0.517532	1.65149e-05	Sign. Both_PosBoth
ADRB2	GPR115	0.467966	9.38248e-14	0.252964	0.0472901	Sign. Both_PosBoth
ADRB2	SLC9A1	0.466179	1.19734e-13	0.119259	0.355883	Sign. Mut only
ADRB2	MMP28	0.465712	1.27587e-13	0.10873	0.400227	Sign. Mut only
ADRB2	C1orf116	0.465525	1.30874e-13	0.44344	0.000306537	Sign. Both_PosBoth
ADRB2	HSPH1	0.465359	1.33857e-13	0.400242	0.00126741	Sign. Both_PosBoth
ADRB2	IL4R	0.463846	1.64276e-13	0.0842456	0.51504	Sign. Mut only
ADRB2	ZNF185	0.462882	1.87085e-13	0.376257	0.00257866	Sign. Both_PosBoth
ADRB2	CA2	0.462427	1.98892e-13	0.300851	0.0175002	Sign. Both_PosBoth
ADRB2	NDFIP2	0.461669	2.20182e-13	0.439222	0.000355093	Sign. Both_PosBoth
ADRB2	SBNO2	0.460923	2.43337e-13	0.273453	0.0315136	Sign. Both_PosBoth
ADRB2	HEPHL1	0.460762	2.48632e-13	0.418197	0.000718772	Sign. Both_PosBoth
ADRB2	BNC1	0.457795	3.68955e-13	0.289348	0.0225487	Sign. Both_PosBoth
ADRB2	KRT16	0.455924	4.72326e-13	0.420194	0.000673525	Sign. Both_PosBoth
ADRB2	EFNB1	0.452863	7.05267e-13	0.298347	0.0185081	Sign. Both_PosBoth
ADRB2	IL20RB	0.451756	8.14457e-13	0.27302	0.0317945	Sign. Both_PosBoth
ADRB2	KIAA1609	0.450358	9.76192e-13	0.182362	0.156008	Sign. Mut only
ADRB2	LOC100131726	0.45028	9.86117e-13	0.397876	0.00136262	Sign. Both_PosBoth
ADRB2	TNS4	0.449666	1.06744e-12	0.180208	0.161038	Sign. Mut only
ADRB2	CDH3	0.448766	1.19852e-12	0.23133	0.0704432	Sign. Mut only
ADRB2	ALS2CL	0.448621	1.2212e-12	0.106208	0.41131	Sign. Mut only
ADRB2	NGF	0.447492	1.41141e-12	0.29096	0.0217745	Sign. Both_PosBoth
ADRB2	NFASC	0.447205	1.46426e-12	0.143757	0.264975	Sign. Mut only
ADRB2	LGALS9B	0.446943	1.51404e-12	0.43662	0.000388432	Sign. Both_PosBoth
ADRB2	IL22RA1	0.446832	1.53582e-12	0.374062	0.00274468	Sign. Both_PosBoth
ADRB2	OTUD1	0.446822	1.53764e-12	0.52493	1.1867e-05	Sign. Both_PosBoth
ADRB2	WNT7A	0.445332	1.85927e-12	0.111228	0.389424	Sign. Mut only
ADRB2	ARHGEF37	0.44485	1.9768e-12	0.243163	0.0568591	Sign. Mut only
ADRB2	CAV1	0.443637	2.30502e-12	0.20388	0.111965	Sign. Mut only
ADRB2	SERPINB2	0.443315	2.40074e-12	0.575354	1.00023e-06	Sign. Both_PosBoth
ADRB2	SPTLC3	0.442494	2.6628e-12	0.146682	0.255272	Sign. Mut only
ADRB2	PCDH7	0.441525	3.0079e-12	0.136325	0.290729	Sign. Mut only
ADRB2	BDKRB2	0.440835	3.27984e-12	0.278175	0.0285837	Sign. Both_PosBoth
ADRB2	SLC31A2	0.439825	3.72119e-12	0.278222	0.0285553	Sign. Both_PosBoth
ADRB2	F3	0.439103	4.07193e-12	0.452279	0.000223843	Sign. Both_PosBoth
ADRB2	PKP3	0.43886	4.1972e-12	0.260419	0.0409308	Sign. Both_PosBoth
ADRB2	EPGN	0.438814	4.22131e-12	0.367284	0.00331918	Sign. Both_PosBoth
ADRB2	ANXA1	0.438634	4.3167e-12	0.412934	0.000851554	Sign. Both_PosBoth
ADRB2	MOBKL2B	0.438594	4.33817e-12	0.201139	0.116973	Sign. Mut only
ADRB2	FLRT2	0.436822	5.40493e-12	-0.0254588	0.844285	Sign. Mut only
ADRB2	GJB2	0.436591	5.56108e-12	0.291658	0.0214463	Sign. Both_PosBoth
ADRB2	KIFC3	0.434051	7.60194e-12	0.264722	0.0375937	Sign. Both_PosBoth
ADRB2	PLD2	0.433543	8.08888e-12	0.403798	0.00113555	Sign. Both_PosBoth
ADRB2	RNF144B	0.433255	8.37958e-12	0.344871	0.0060508	Sign. Both_PosBoth
ADRB2	RAET1G	0.431941	9.83526e-12	0.197654	0.123587	Sign. Mut only
ADRB2	ELL2	0.43116	1.08146e-11	0.307706	0.0149778	Sign. Both_PosBoth
ADRB2	GJB5	0.429895	1.26059e-11	0.286143	0.0241579	Sign. Both_PosBoth
ADRB2	LGALS9C	0.429323	1.35072e-11	0.325485	0.00983947	Sign. Both_PosBoth
ADRB2	AREG	0.427743	1.6337e-11	0.337921	0.00722792	Sign. Both_PosBoth
ADRB2	RND3	0.427071	1.77075e-11	0.552121	3.28739e-06	Sign. Both_PosBoth
ADRB2	C1orf68	0.42556	2.12107e-11	0.143882	0.264556	Sign. Mut only
ADRB2	TSPAN10	0.422879	2.91541e-11	0.328641	0.00910898	Sign. Both_PosBoth
ADRB2	RGS20	0.422585	3.0183e-11	0.289089	0.0226752	Sign. Both_PosBoth
ADRB2	FABP5	0.422063	3.20975e-11	0.333371	0.00810282	Sign. Both_PosBoth
ADRB2	RAPGEF3	0.421861	3.28714e-11	0.36496	0.00353932	Sign. Both_PosBoth
ADRB2	TMCC3	0.421662	3.36498e-11	0.297895	0.0186952	Sign. Both_PosBoth
ADRB2	PLIN3	0.421638	3.37459e-11	0.3922	0.00161775	Sign. Both_PosBoth
ADRB2	SDR16C5	0.421578	3.39833e-11	0.251804	0.0483486	Sign. Both_PosBoth
ADRB2	ACTBL2	0.420331	3.93405e-11	0.219857	0.0859791	Sign. Mut only
ADRB2	PTGFRN	0.419884	4.14559e-11	0.186532	0.146602	Sign. Mut only
ADRB2	PGBD3	0.419784	4.19416e-11	0.374816	0.00268664	Sign. Both_PosBoth
ADRB2	RIMS3	0.418387	4.93666e-11	0.282574	0.0260627	Sign. Both_PosBoth
ADRB2	SERPINB5	0.417893	5.22864e-11	0.280673	0.0271279	Sign. Both_PosBoth
ADRB2	CLCA2	0.417228	5.64839e-11	0.238805	0.0615908	Sign. Mut only
ADRB2	SLPI	0.416923	5.85116e-11	0.419856	0.000680985	Sign. Both_PosBoth
ADRB2	MBNL2	0.416716	5.99369e-11	0.186024	0.147725	Sign. Mut only
ADRB2	PLCB3	0.416697	6.00691e-11	0.317714	0.011858	Sign. Both_PosBoth
ADRB2	FAM40B	0.416121	6.4203e-11	0.407221	0.00102045	Sign. Both_PosBoth
ADRB2	DIAPH1	0.414842	7.44024e-11	0.169301	0.188354	Sign. Mut only
ADRB2	SH2D5	0.414711	7.55363e-11	0.276283	0.0297287	Sign. Both_PosBoth
ADRB2	MGLL	0.414442	7.79063e-11	0.389891	0.00173321	Sign. Both_PosBoth
ADRB2	ENKUR	0.414205	8.00565e-11	0.255274	0.0452378	Sign. Both_PosBoth
ADRB2	NEFL	0.414006	8.19019e-11	0.35903	0.0041611	Sign. Both_PosBoth
ADRB2	PPP1R13L	0.413713	8.46975e-11	-0.0122446	0.924747	Sign. Mut only
ADRB2	STARD5	0.41215	1.01272e-10	0.245134	0.0548176	Sign. Mut only
ADRB2	VDR	0.411733	1.06203e-10	-0.00295748	0.981799	Sign. Mut only
ADRB2	MYO1B	0.411422	1.10024e-10	0.161244	0.210567	Sign. Mut only
ADRB2	BAK1	0.411172	1.13205e-10	0.135509	0.293657	Sign. Mut only
ADRB2	SPAG1	0.410646	1.20162e-10	0.0619656	0.632331	Sign. Mut only
ADRB2	MAFB	0.409759	1.3287e-10	0.295733	0.0196127	Sign. Both_PosBoth
ADRB2	SLC12A4	0.409678	1.34094e-10	0.210877	0.099926	Sign. Mut only
ADRB2	C10orf99	0.408913	1.4619e-10	0.457483	0.000185273	Sign. Both_PosBoth
ADRB2	C4orf32	0.408786	1.48311e-10	0.143803	0.264819	Sign. Mut only
ADRB2	PTGS1	0.408757	1.48792e-10	0.254728	0.0457163	Sign. Both_PosBoth
ADRB2	GPSM2	0.408694	1.49845e-10	0.455213	0.00020128	Sign. Both_PosBoth
ADRB2	MUL1	0.40826	1.57357e-10	0.0338859	0.793736	Sign. Mut only
ADRB2	SH2D3A	0.408066	1.60829e-10	0.0785049	0.544179	Sign. Mut only
ADRB2	RIN1	0.407767	1.66322e-10	0.135694	0.292992	Sign. Mut only
ADRB2	IER5	0.407572	1.70013e-10	0.17958	0.162528	Sign. Mut only
ADRB2	CCRN4L	0.407267	1.75929e-10	0.238789	0.0616088	Sign. Mut only
ADRB2	TMBIM1	0.406278	1.96535e-10	0.314159	0.012895	Sign. Both_PosBoth
ADRB2	IL24	0.406077	2.01013e-10	0.416001	0.00077172	Sign. Both_PosBoth
ADRB2	GPR109A	0.405823	2.06796e-10	0.516586	1.72182e-05	Sign. Both_PosBoth
ADRB2	RNF141	0.405412	2.16499e-10	0.385513	0.0019727	Sign. Both_PosBoth
ADRB2	DUSP7	0.405248	2.20488e-10	0.169358	0.188202	Sign. Mut only
ADRB2	LIMA1	0.405222	2.21145e-10	0.238792	0.0616056	Sign. Mut only
ADRB2	AMPD3	0.40511	2.2391e-10	0.390099	0.00172252	Sign. Both_PosBoth
ADRB2	CYP26B1	0.405049	2.25448e-10	0.256725	0.0439871	Sign. Both_PosBoth
ADRB2	MBOAT2	0.404509	2.39404e-10	0.26757	0.0355121	Sign. Both_PosBoth
ADRB2	SPINK6	0.403809	2.58751e-10	0.305037	0.0159199	Sign. Both_PosBoth
ADRB2	NDRG1	0.403722	2.61262e-10	0.337648	0.00727792	Sign. Both_PosBoth
ADRB2	CAV2	0.403111	2.7956e-10	0.132009	0.306416	Sign. Mut only
ADRB2	PYGL	0.403092	2.80134e-10	0.421776	0.000639509	Sign. Both_PosBoth
ADRB2	FLNB	0.402175	3.10017e-10	0.0960674	0.457626	Sign. Mut only
ADRB2	PPP2R5B	0.401763	3.244e-10	0.430087	0.000485094	Sign. Both_PosBoth
ADRB2	LTB4R2	0.401251	3.43212e-10	0.362522	0.00378418	Sign. Both_PosBoth
ADRB2	CNGB1	0.400999	3.52853e-10	0.431809	0.000457706	Sign. Both_PosBoth
ADRB2	GSDMC	0.400989	3.53262e-10	0.426829	0.000541057	Sign. Both_PosBoth
ADRB2	CLTB	0.400495	3.72934e-10	0.296728	0.0191859	Sign. Both_PosBoth
ADRB2	KRT17	0.400102	3.89354e-10	0.161828	0.208897	Sign. Mut only
ADRB2	RPS6KA1	0.400001	3.93668e-10	-0.0825557	0.523535	Sign. Mut only
ADRB2	KCNJ15	0.39953	4.14521e-10	0.254865	0.0455958	Sign. Both_PosBoth
ADRB2	CDKN1A	0.399404	4.20277e-10	0.353191	0.00486558	Sign. Both_PosBoth
ADRB2	MDFI	0.398901	4.44016e-10	0.0278113	0.830102	Sign. Mut only
ADRB2	TGFA	0.398608	4.58431e-10	0.347925	0.00558917	Sign. Both_PosBoth
ADRB2	BARX2	0.3981	4.8451e-10	0.0346986	0.788901	Sign. Mut only
ADRB2	P2RY2	0.397667	5.07864e-10	0.343809	0.00621888	Sign. Both_PosBoth
ADRB2	HS3ST1	0.397638	5.09426e-10	0.380835	0.00226083	Sign. Both_PosBoth
ADRB2	IL1A	0.396737	5.61778e-10	0.415169	0.000792683	Sign. Both_PosBoth
ADRB2	DUOX1	0.39662	5.68922e-10	0.215163	0.0930644	Sign. Mut only
ADRB2	ODZ2	0.396536	5.74123e-10	0.0392965	0.761706	Sign. Mut only
ADRB2	ABLIM3	0.395871	6.16936e-10	0.333191	0.00813927	Sign. Both_PosBoth
ADRB2	PANX1	0.395805	6.21389e-10	0.347746	0.00561534	Sign. Both_PosBoth
ADRB2	GALNT6	0.395801	6.21656e-10	0.28413	0.0252173	Sign. Both_PosBoth
ADRB2	C10orf67	0.395738	6.25893e-10	0.434909	0.000411893	Sign. Both_PosBoth
ADRB2	TUBB6	0.395181	6.64659e-10	0.431931	0.000455814	Sign. Both_PosBoth
ADRB2	TIPARP	0.395098	6.70586e-10	0.36825	0.00323125	Sign. Both_PosBoth
ADRB2	LTB4R	0.394832	6.90054e-10	0.295045	0.0199125	Sign. Both_PosBoth
ADRB2	AVPI1	0.394007	7.54081e-10	0.123766	0.337865	Sign. Mut only
ADRB2	EPHA2	0.393263	8.16709e-10	0.345259	0.00599027	Sign. Both_PosBoth
ADRB2	CSMD3	0.392624	8.74448e-10	0.0239808	0.853222	Sign. Mut only
ADRB2	TH	0.392312	9.04078e-10	0.243848	0.0561424	Sign. Mut only
ADRB2	S100A9	0.392271	9.08103e-10	0.439623	0.000350184	Sign. Both_PosBoth
ADRB2	SSH3	0.391851	9.49728e-10	0.101319	0.43329	Sign. Mut only
ADRB2	PXN	0.391617	9.73664e-10	0.0980203	0.448491	Sign. Mut only
ADRB2	PPP4R1	0.390522	1.09384e-09	0.416034	0.000770901	Sign. Both_PosBoth
ADRB2	MBP	0.390291	1.12099e-09	0.183676	0.152998	Sign. Mut only
ADRB2	SLC22A15	0.389987	1.15771e-09	0.116623	0.36669	Sign. Mut only
ADRB2	SDC4	0.38983	1.1771e-09	0.229501	0.0727567	Sign. Mut only
ADRB2	DHRS1	0.389468	1.22304e-09	0.453281	0.000215887	Sign. Both_PosBoth
ADRB2	B3GALTL	0.38942	1.2292e-09	0.332291	0.0083237	Sign. Both_PosBoth
ADRB2	RHOD	0.388746	1.31992e-09	0.320339	0.0111393	Sign. Both_PosBoth
ADRB2	FAM38A	0.3883	1.3834e-09	0.105717	0.413489	Sign. Mut only
ADRB2	VANGL1	0.38798	1.43083e-09	0.0102666	0.936877	Sign. Mut only
ADRB2	PDLIM1	0.387644	1.48237e-09	0.315505	0.0124936	Sign. Both_PosBoth
ADRB2	ZBED2	0.387503	1.50447e-09	0.308964	0.0145505	Sign. Both_PosBoth
ADRB2	PI4K2A	0.387441	1.51435e-09	0.193648	0.131537	Sign. Mut only
ADRB2	TMEM40	0.387161	1.55936e-09	0.465033	0.000140047	Sign. Both_PosBoth
ADRB2	PLEKHG5	0.386908	1.6013e-09	0.170944	0.184038	Sign. Mut only
ADRB2	PIM1	0.386578	1.65763e-09	0.451877	0.000227111	Sign. Both_PosBoth
ADRB2	FKBP15	0.385175	1.91946e-09	-0.122873	0.341388	Sign. Mut only
ADRB2	RASSF6	0.383728	2.23106e-09	-0.0487567	0.706678	Sign. Mut only
ADRB2	SH3RF2	0.383626	2.25466e-09	0.336473	0.00749686	Sign. Both_PosBoth
ADRB2	CXCR1	0.382982	2.41011e-09	0.0760545	0.556856	Sign. Mut only
ADRB2	HOXC13	0.380798	3.01873e-09	0.0876181	0.498299	Sign. Mut only
ADRB2	EFTUD1	0.380361	3.15718e-09	0.125009	0.332999	Sign. Mut only
ADRB2	LAMA3	0.380151	3.22583e-09	0.224827	0.0789463	Sign. Mut only
ADRB2	ESR1	0.379725	3.36982e-09	0.316564	0.0121853	Sign. Both_PosBoth
ADRB2	GNAI1	0.376328	4.76106e-09	0.307008	0.0152195	Sign. Both_PosBoth
ADRB2	S100A8	0.375286	5.28905e-09	0.405473	0.00107786	Sign. Both_PosBoth
ADRB2	TMEM92	0.375185	5.34301e-09	-0.0449285	0.728785	Sign. Mut only
ADRB2	SLC6A2	0.375082	5.39877e-09	0.311497	0.0137218	Sign. Both_PosBoth
ADRB2	CARD6	0.374619	5.65631e-09	0.175374	0.17276	Sign. Mut only
ADRB2	PCDHGC5	0.374556	5.69251e-09	0.328631	0.00911135	Sign. Both_PosBoth
ADRB2	RHBDL2	0.374542	5.70031e-09	0.428091	0.000518732	Sign. Both_PosBoth
ADRB2	ZAK	0.373924	6.06569e-09	0.280605	0.027167	Sign. Both_PosBoth
ADRB2	LEPREL1	0.373466	6.35026e-09	0.306476	0.015406	Sign. Both_PosBoth
ADRB2	CPEB2	0.37321	6.51544e-09	0.258803	0.0422456	Sign. Both_PosBoth
ADRB2	CDA	0.370961	8.15305e-09	0.346171	0.00585033	Sign. Both_PosBoth
ADRB2	FOSL1	0.370637	8.41927e-09	0.421753	0.000639992	Sign. Both_PosBoth
ADRB2	TRIML2	0.370049	8.92493e-09	0.0173391	0.893593	Sign. Mut only
ADRB2	TNKS1BP1	0.369495	9.42739e-09	0.351863	0.00503986	Sign. Both_PosBoth
ADRB2	NAV2	0.369301	9.61002e-09	0.151722	0.239126	Sign. Mut only
ADRB2	PGAM1	0.369087	9.81584e-09	0.211887	0.098275	Sign. Mut only
ADRB2	ITGB4	0.368731	1.01658e-08	0.0039173	0.975894	Sign. Mut only
ADRB2	DEFB4A	0.368618	1.02804e-08	0.353059	0.00488267	Sign. Both_PosBoth
ADRB2	PINK1	0.368479	1.04222e-08	0.356377	0.00446909	Sign. Both_PosBoth
ADRB2	MINK1	0.368237	1.06729e-08	0.259084	0.0420148	Sign. Both_PosBoth
ADRB2	DUOXA1	0.367977	1.09498e-08	0.247921	0.0520339	Sign. Mut only
ADRB2	MT2A	0.367564	1.14033e-08	0.142776	0.268283	Sign. Mut only
ADRB2	DLX3	0.367298	1.17048e-08	0.342823	0.00637868	Sign. Both_PosBoth
ADRB2	NFE2	0.366676	1.24406e-08	0.147628	0.252188	Sign. Mut only
ADRB2	SLC38A2	0.366368	1.28213e-08	0.273374	0.031565	Sign. Both_PosBoth
ADRB2	PDZK1IP1	0.366256	1.29623e-08	0.333251	0.0081271	Sign. Both_PosBoth
ADRB2	EHD1	0.366108	1.31513e-08	0.398304	0.00134493	Sign. Both_PosBoth
ADRB2	NUAK2	0.365935	1.33752e-08	0.424012	0.000594109	Sign. Both_PosBoth
ADRB2	EHBP1L1	0.365431	1.40484e-08	0.505718	2.75568e-05	Sign. Both_PosBoth
ADRB2	EPPK1	0.365419	1.4065e-08	0.197528	0.12383	Sign. Mut only
ADRB2	ZCCHC6	0.364968	1.46967e-08	0.118091	0.36065	Sign. Mut only
ADRB2	DEFB103B	0.364473	1.5422e-08	0.437129	0.0003817	Sign. Both_PosBoth
ADRB2	TICAM1	0.363934	1.62503e-08	0.399562	0.00129415	Sign. Both_PosBoth
ADRB2	EML2	0.36357	1.68334e-08	-0.0568356	0.660827	Sign. Mut only
ADRB2	CASP4	0.363403	1.71083e-08	0.251833	0.0483213	Sign. Both_PosBoth
ADRB2	RAB11FIP5	0.36309	1.76329e-08	0.300365	0.0176922	Sign. Both_PosBoth
ADRB2	GPRC5A	0.362539	1.85975e-08	0.30604	0.01556	Sign. Both_PosBoth
ADRB2	TJP2	0.36189	1.97984e-08	0.277061	0.0292533	Sign. Both_PosBoth
ADRB2	VAMP3	0.361331	2.08924e-08	0.238155	0.0623234	Sign. Mut only
ADRB2	VEGFC	0.360834	2.19143e-08	0.0730947	0.572352	Sign. Mut only
ADRB2	HERC4	0.360179	2.33341e-08	0.224013	0.0800659	Sign. Mut only
ADRB2	KCNK6	0.359558	2.47603e-08	0.253989	0.0463698	Sign. Both_PosBoth
ADRB2	C9orf167	0.359441	2.50389e-08	0.0752127	0.561242	Sign. Mut only
ADRB2	RAB38	0.359416	2.50987e-08	0.283783	0.0254041	Sign. Both_PosBoth
ADRB2	SIRPA	0.359248	2.55057e-08	0.166735	0.195235	Sign. Mut only
ADRB2	PAQR5	0.359183	2.56632e-08	0.305592	0.01572	Sign. Both_PosBoth
ADRB2	AQP3	0.359063	2.59578e-08	0.222107	0.0827366	Sign. Mut only
ADRB2	USP2	0.358447	2.75277e-08	0.526179	1.12146e-05	Sign. Both_PosBoth
ADRB2	TNFAIP8	0.358308	2.78942e-08	0.380968	0.00225214	Sign. Both_PosBoth
ADRB2	STEAP4	0.358265	2.80086e-08	0.334342	0.00790873	Sign. Both_PosBoth
ADRB2	CWH43	0.358246	2.80602e-08	0.317167	0.0120129	Sign. Both_PosBoth
ADRB2	CARHSP1	0.358231	2.81005e-08	0.416647	0.000755787	Sign. Both_PosBoth
ADRB2	NDEL1	0.358132	2.83653e-08	0.383879	0.00206939	Sign. Both_PosBoth
ADRB2	LYPD5	0.357875	2.90657e-08	0.267683	0.035431	Sign. Both_PosBoth
ADRB2	LAMC2	0.357568	2.99263e-08	0.181015	0.159141	Sign. Mut only
ADRB2	ITPRIP	0.357549	2.99799e-08	0.20201	0.115363	Sign. Mut only
ADRB2	HTR7	0.357419	3.0353e-08	0.122828	0.341569	Sign. Mut only
ADRB2	OSBPL10	0.356602	3.2794e-08	0.249037	0.0509519	Sign. Mut only
ADRB2	MYO3B	0.356515	3.3065e-08	0.323007	0.0104479	Sign. Both_PosBoth
ADRB2	DUSP5	0.356455	3.32506e-08	0.379883	0.00232388	Sign. Both_PosBoth
ADRB2	MSN	0.355929	3.49454e-08	0.105594	0.414035	Sign. Mut only
ADRB2	FAM129B	0.35573	3.56082e-08	0.127395	0.32378	Sign. Mut only
ADRB2	XDH	0.355682	3.57672e-08	0.152318	0.237263	Sign. Mut only
ADRB2	SLC7A1	0.355343	3.69306e-08	0.42412	0.000591985	Sign. Both_PosBoth
ADRB2	PLEK2	0.355282	3.71423e-08	0.187674	0.1441	Sign. Mut only
ADRB2	FEM1C	0.35452	3.9899e-08	0.261199	0.0403083	Sign. Both_PosBoth
ADRB2	C9orf85	0.354394	4.03754e-08	0.065864	0.611024	Sign. Mut only
ADRB2	ATP6V1D	0.354357	4.05153e-08	0.462722	0.000152679	Sign. Both_PosBoth
ADRB2	PPP2R2C	0.35435	4.05431e-08	0.38241	0.0021599	Sign. Both_PosBoth
ADRB2	MPZL2	0.354344	4.05655e-08	0.228664	0.0738362	Sign. Mut only
ADRB2	S100A2	0.354089	4.15477e-08	0.13321	0.301996	Sign. Mut only
ADRB2	MAPKBP1	0.354081	4.15786e-08	0.305225	0.0158522	Sign. Both_PosBoth
ADRB2	HSPC159	0.353498	4.3909e-08	0.484749	6.535e-05	Sign. Both_PosBoth
ADRB2	RET	0.353358	4.44875e-08	0.250325	0.0497258	Sign. Both_PosBoth
ADRB2	TBC1D2	0.353304	4.47149e-08	0.0124442	0.923524	Sign. Mut only
ADRB2	SGK223	0.353221	4.50633e-08	-0.0123877	0.923871	Sign. Mut only
ADRB2	POU3F1	0.352459	4.83838e-08	0.33709	0.00738123	Sign. Both_PosBoth
ADRB2	HRH1	0.352194	4.95923e-08	0.224818	0.0789596	Sign. Mut only
ADRB2	TFAP2A	0.351775	5.15653e-08	0.143246	0.266695	Sign. Mut only
ADRB2	EREG	0.350686	5.705e-08	0.2029	0.113737	Sign. Mut only
ADRB2	DUSP4	0.350637	5.73093e-08	-0.230262	0.0717878	Sign. Mut only
ADRB2	RUNDC3A	0.35045	5.83136e-08	0.38364	0.00208382	Sign. Both_PosBoth
ADRB2	MXD1	0.350369	5.8748e-08	0.387945	0.00183625	Sign. Both_PosBoth
ADRB2	PLEKHF2	0.350217	5.95843e-08	0.160945	0.211425	Sign. Mut only
ADRB2	CAPN1	0.34999	6.08463e-08	0.344638	0.00608736	Sign. Both_PosBoth
ADRB2	FAM40A	0.34998	6.09007e-08	0.170965	0.183983	Sign. Mut only
ADRB2	SBDS	0.349661	6.27246e-08	0.454576	0.000205991	Sign. Both_PosBoth
ADRB2	CDCP1	0.349489	6.37253e-08	0.204236	0.111326	Sign. Mut only
ADRB2	IL13RA1	0.349345	6.45784e-08	0.381164	0.00223939	Sign. Both_PosBoth
ADRB2	SNX33	0.349246	6.5172e-08	0.272165	0.0323556	Sign. Both_PosBoth
ADRB2	ELAVL2	0.348965	6.68778e-08	0.286585	0.0239304	Sign. Both_PosBoth
ADRB2	C6orf132	0.348644	6.88835e-08	0.326313	0.00964294	Sign. Both_PosBoth
ADRB2	ATP10D	0.348426	7.02808e-08	0.151464	0.239935	Sign. Mut only
ADRB2	GPR87	0.347756	7.47417e-08	0.177389	0.167802	Sign. Mut only
ADRB2	CITED4	0.347666	7.53553e-08	0.192175	0.134555	Sign. Mut only
ADRB2	TES	0.347606	7.57773e-08	0.0887613	0.492688	Sign. Mut only
ADRB2	PPYR1	0.347593	7.58634e-08	0.177702	0.16704	Sign. Mut only
ADRB2	CYP39A1	0.347471	7.6714e-08	0.298135	0.0185956	Sign. Both_PosBoth
ADRB2	WWC1	0.347401	7.72112e-08	0.328027	0.00924743	Sign. Both_PosBoth
ADRB2	GPR126	0.347011	8.00187e-08	0.24089	0.0592889	Sign. Mut only
ADRB2	TMEM54	0.346905	8.07969e-08	0.228114	0.0745526	Sign. Mut only
ADRB2	KLF10	0.346264	8.56667e-08	0.224619	0.0792322	Sign. Mut only
ADRB2	SLC16A2	0.345824	8.91707e-08	0.160984	0.211312	Sign. Mut only
ADRB2	KCTD11	0.345155	9.47702e-08	0.231953	0.0696683	Sign. Mut only
ADRB2	TUBA4A	0.345113	9.51276e-08	0.34651	0.00579903	Sign. Both_PosBoth
ADRB2	C6orf141	0.34493	9.67269e-08	0.340218	0.00681837	Sign. Both_PosBoth
ADRB2	PROM2	0.344404	1.01451e-07	0.0512162	0.6926	Sign. Mut only
ADRB2	SEMA4B	0.344189	1.03453e-07	0.0582231	0.653071	Sign. Mut only
ADRB2	KLC3	0.343585	1.09256e-07	0.280154	0.0274255	Sign. Both_PosBoth
ADRB2	DLL1	0.343459	1.1051e-07	0.170277	0.185781	Sign. Mut only
ADRB2	BCAR3	0.34312	1.13943e-07	0.121422	0.347164	Sign. Mut only
ADRB2	SERPINB10	0.342912	1.16107e-07	0.293057	0.0208011	Sign. Both_PosBoth
ADRB2	FBXW7	0.342846	1.16798e-07	0.214585	0.0939677	Sign. Mut only
ADRB2	USP43	0.342802	1.17264e-07	0.161136	0.210877	Sign. Mut only
ADRB2	CCL20	0.342385	1.21749e-07	0.215311	0.0928348	Sign. Mut only
ADRB2	FAM83H	0.341604	1.30597e-07	0.0229254	0.859615	Sign. Mut only
ADRB2	KIAA1644	0.340962	1.38342e-07	0.177079	0.168557	Sign. Mut only
ADRB2	ERRFI1	0.340265	1.47233e-07	0.248549	0.0514228	Sign. Mut only
ADRB2	RAP2B	0.339933	1.51662e-07	0.313044	0.013236	Sign. Both_PosBoth
ADRB2	LRP11	0.339928	1.51734e-07	0.0203605	0.875188	Sign. Mut only
ADRB2	CTSL2	0.339508	1.57516e-07	0.0572698	0.658396	Sign. Mut only
ADRB2	DSG3	0.339427	1.58669e-07	0.193806	0.131216	Sign. Mut only
ADRB2	HERC3	0.339387	1.59234e-07	0.212651	0.0970403	Sign. Mut only
ADRB2	CTSL1	0.339119	1.63075e-07	0.0990889	0.443536	Sign. Mut only
ADRB2	NCKAP5	0.338896	1.6634e-07	0.231878	0.0697616	Sign. Mut only
ADRB2	PGLYRP4	0.338837	1.67208e-07	0.330529	0.00869507	Sign. Both_PosBoth
ADRB2	RALGPS2	0.338797	1.67804e-07	0.0937772	0.468467	Sign. Mut only
ADRB2	PRRT4	0.338779	1.68074e-07	0.338927	0.00704605	Sign. Both_PosBoth
ADRB2	FER	0.338419	1.73538e-07	0.241141	0.0590164	Sign. Mut only
ADRB2	CYP27C1	0.338168	1.7744e-07	0.233492	0.0677844	Sign. Mut only
ADRB2	CNKSR1	0.338095	1.78601e-07	0.225376	0.0781986	Sign. Mut only
ADRB2	N4BP1	0.337886	1.81942e-07	0.174767	0.174274	Sign. Mut only
ADRB2	CD59	0.337864	1.82287e-07	0.176843	0.169134	Sign. Mut only
ADRB2	C4orf10	0.337787	1.83542e-07	0.280125	0.0274421	Sign. Both_PosBoth
ADRB2	OBFC2A	0.33745	1.89103e-07	0.2904	0.0220409	Sign. Both_PosBoth
ADRB2	DSG1	0.337219	1.92992e-07	0.3966	0.00141659	Sign. Both_PosBoth
ADRB2	SAMD9	0.337153	1.94123e-07	0.140246	0.276944	Sign. Mut only
ADRB2	DAB2IP	0.337007	1.96642e-07	-0.136932	0.288568	Sign. Mut only
ADRB2	IRF6	0.336878	1.98895e-07	0.286705	0.0238689	Sign. Both_PosBoth
ADRB2	KLF4	0.336542	2.04877e-07	0.481721	7.3688e-05	Sign. Both_PosBoth
ADRB2	KRT1	0.336535	2.05016e-07	0.392804	0.0015887	Sign. Both_PosBoth
ADRB2	ULBP2	0.336114	2.12748e-07	0.290481	0.0220021	Sign. Both_PosBoth
ADRB2	AIM1	0.3361	2.13024e-07	0.223316	0.0810342	Sign. Mut only
ADRB2	SERINC2	0.335723	2.20203e-07	-0.00681171	0.958095	Sign. Mut only
ADRB2	ZHX1	0.335445	2.25649e-07	-0.00296924	0.981727	Sign. Mut only
ADRB2	PRRG1	0.33439	2.47509e-07	0.226417	0.0767961	Sign. Mut only
ADRB2	TRAF3IP2	0.334378	2.47777e-07	0.154693	0.229941	Sign. Mut only
ADRB2	EPAS1	0.334365	2.48048e-07	0.289785	0.0223367	Sign. Both_PosBoth
ADRB2	STK17A	0.334176	2.52177e-07	0.0268695	0.835773	Sign. Mut only
ADRB2	RAET1E	0.334145	2.52866e-07	0.333012	0.00817576	Sign. Both_PosBoth
ADRB2	ZFP36L1	0.333868	2.59068e-07	0.575119	1.01278e-06	Sign. Both_PosBoth
ADRB2	OR2L2	0.333855	2.59367e-07	0.298045	0.0186331	Sign. Both_PosBoth
ADRB2	BTBD11	0.333731	2.62188e-07	0.165383	0.198935	Sign. Mut only
ADRB2	ADIPOR1	0.333633	2.64445e-07	0.207544	0.105529	Sign. Mut only
ADRB2	MYO1E	0.333626	2.646e-07	0.184485	0.151166	Sign. Mut only
ADRB2	PDCD6IP	0.333368	2.70613e-07	0.100142	0.438683	Sign. Mut only
ADRB2	PTGES	0.33332	2.71747e-07	-0.0592461	0.647374	Sign. Mut only
ADRB2	AIM1L	0.333244	2.73555e-07	0.313128	0.0132098	Sign. Both_PosBoth
ADRB2	S100A10	0.333216	2.74221e-07	0.218649	0.0877604	Sign. Mut only
ADRB2	TAOK3	0.332742	2.85788e-07	0.0530229	0.682324	Sign. Mut only
ADRB2	NDST1	0.332617	2.88894e-07	0.0406488	0.753761	Sign. Mut only
ADRB2	PKM2	0.332022	3.04231e-07	0.140303	0.276748	Sign. Mut only
ADRB2	ZDHHC12	0.331963	3.058e-07	-0.0742023	0.56653	Sign. Mut only
ADRB2	DNAJB6	0.331784	3.10573e-07	0.314311	0.0128492	Sign. Both_PosBoth
ADRB2	TNFAIP1	0.331542	3.17155e-07	0.203027	0.113505	Sign. Mut only
ADRB2	DHRS7	0.331424	3.20406e-07	0.42913	0.000500973	Sign. Both_PosBoth
ADRB2	TGM1	0.331403	3.20988e-07	0.476506	9.03856e-05	Sign. Both_PosBoth
ADRB2	FHL2	0.331389	3.21373e-07	0.250518	0.0495445	Sign. Both_PosBoth
ADRB2	C1orf161	0.330768	3.39114e-07	0.14815	0.250494	Sign. Mut only
ADRB2	MFN2	0.330747	3.39737e-07	-0.0237369	0.854698	Sign. Mut only
ADRB2	AJAP1	0.330743	3.39865e-07	0.164078	0.202553	Sign. Mut only
ADRB2	PERP	0.330691	3.41388e-07	0.346583	0.00578809	Sign. Both_PosBoth
ADRB2	PPP4R4	0.330072	3.60108e-07	0.223835	0.0803121	Sign. Mut only
ADRB2	SGMS2	0.329937	3.64331e-07	0.216782	0.0905701	Sign. Mut only
ADRB2	FRMD4B	0.329318	3.84251e-07	0.194259	0.1303	Sign. Mut only
ADRB2	LUZP1	0.328596	4.08811e-07	0.0990808	0.443573	Sign. Mut only
ADRB2	SLCO4A1	0.328566	4.09856e-07	0.358077	0.00426953	Sign. Both_PosBoth
ADRB2	SERPINB1	0.32853	4.1111e-07	0.448554	0.00025582	Sign. Both_PosBoth
ADRB2	EPHB3	0.32853	4.11138e-07	0.348913	0.00544662	Sign. Both_PosBoth
ADRB2	TFAP2C	0.328364	4.1702e-07	0.161333	0.21031	Sign. Mut only
ADRB2	TNFAIP3	0.328241	4.2144e-07	0.324141	0.0101654	Sign. Both_PosBoth
ADRB2	ARF6	0.327782	4.38319e-07	0.450163	0.000241524	Sign. Both_PosBoth
ADRB2	VAV3	0.327775	4.38562e-07	0.0166946	0.897526	Sign. Mut only
ADRB2	GM2A	0.327558	4.46761e-07	0.246448	0.053491	Sign. Mut only
ADRB2	WDR91	0.327511	4.48574e-07	0.00991754	0.939019	Sign. Mut only
ADRB2	BTRC	0.327435	4.51498e-07	0.153765	0.232785	Sign. Mut only
ADRB2	CPEB4	0.327319	4.55974e-07	0.258078	0.0428468	Sign. Both_PosBoth
ADRB2	FRYL	0.327307	4.56451e-07	0.0807912	0.532479	Sign. Mut only
ADRB2	BASP1	0.327304	4.56563e-07	0.191629	0.135687	Sign. Mut only
ADRB2	CAP1	0.327262	4.58187e-07	0.222642	0.0819794	Sign. Mut only
ADRB2	C1orf21	0.327072	4.6569e-07	0.322169	0.010661	Sign. Both_PosBoth
ADRB2	DUSP1	0.32696	4.7017e-07	0.459852	0.000169815	Sign. Both_PosBoth
ADRB2	SLC16A1	0.326954	4.70411e-07	0.198982	0.121034	Sign. Mut only
ADRB2	CHST2	0.326781	4.7736e-07	0.310964	0.0138926	Sign. Both_PosBoth
ADRB2	PSG6	0.326616	4.84118e-07	0.154117	0.231702	Sign. Mut only
ADRB2	OSTM1	0.325523	5.31218e-07	0.168879	0.189474	Sign. Mut only
ADRB2	ANKRD29	0.325416	5.36078e-07	0.259442	0.0417215	Sign. Both_PosBoth
ADRB2	ADAMTS15	0.324742	5.67561e-07	0.0604637	0.640621	Sign. Mut only
ADRB2	GNAI3	0.324716	5.68808e-07	0.288869	0.0227834	Sign. Both_PosBoth
ADRB2	IFNK	0.32439	5.84692e-07	0.236596	0.0641085	Sign. Mut only
ADRB2	ANGPTL4	0.32437	5.85668e-07	0.375177	0.00265922	Sign. Both_PosBoth
ADRB2	TRIM29	0.324093	5.99507e-07	0.165972	0.197317	Sign. Mut only
ADRB2	TYMP	0.323783	6.15362e-07	0.308406	0.0147385	Sign. Both_PosBoth
ADRB2	BDKRB1	0.323559	6.27118e-07	0.355289	0.00460115	Sign. Both_PosBoth
ADRB2	CD24	0.32342	6.34504e-07	0.403887	0.00113244	Sign. Both_PosBoth
ADRB2	UBQLN1	0.323385	6.36356e-07	0.112371	0.384541	Sign. Mut only
ADRB2	MAP4	0.323369	6.37191e-07	0.317787	0.0118374	Sign. Both_PosBoth
ADRB2	TLL1	0.323282	6.41918e-07	0.140632	0.27561	Sign. Mut only
ADRB2	ERP44	0.323108	6.51373e-07	0.195545	0.127725	Sign. Mut only
ADRB2	APLF	0.323019	6.56251e-07	0.257955	0.0429497	Sign. Both_PosBoth
ADRB2	GPRIN1	0.322581	6.80813e-07	0.222616	0.0820163	Sign. Mut only
ADRB2	CLIP1	0.322247	7.00164e-07	0.201512	0.116281	Sign. Mut only
ADRB2	ACTR1A	0.322197	7.03073e-07	0.388422	0.0018105	Sign. Both_PosBoth
ADRB2	TRIM6	0.321738	7.30611e-07	0.112332	0.384707	Sign. Mut only
ADRB2	TOM1L2	0.321324	7.56378e-07	0.168115	0.191513	Sign. Mut only
ADRB2	RAC2	0.321028	7.753e-07	0.130961	0.310304	Sign. Mut only
ADRB2	CDHR1	0.320714	7.95861e-07	0.355511	0.00457399	Sign. Both_PosBoth
ADRB2	LOC728643	0.320584	8.04513e-07	0.340537	0.00676323	Sign. Both_PosBoth
ADRB2	LMNA	0.320584	8.04514e-07	0.214245	0.0945027	Sign. Mut only
ADRB2	NRG1	0.320472	8.12067e-07	0.276098	0.0298429	Sign. Both_PosBoth
ADRB2	INPP4B	0.320046	8.41307e-07	0.0527407	0.683925	Sign. Mut only
ADRB2	SLC28A3	0.319709	8.65188e-07	0.173234	0.178145	Sign. Mut only
ADRB2	ESRRA	0.319578	8.74688e-07	0.126625	0.326737	Sign. Mut only
ADRB2	CSNK1A1L	0.319447	8.84257e-07	0.224157	0.0798669	Sign. Mut only
ADRB2	ZBTB43	0.319445	8.84351e-07	0.112634	0.383421	Sign. Mut only
ADRB2	FHOD1	0.319399	8.87762e-07	0.207117	0.106264	Sign. Mut only
ADRB2	BICD2	0.319328	8.92988e-07	0.230619	0.0713357	Sign. Mut only
ADRB2	JUP	0.319048	9.13985e-07	0.321877	0.0107362	Sign. Both_PosBoth
ADRB2	PSG4	0.318798	9.33094e-07	0.184375	0.151413	Sign. Mut only
ADRB2	CCDC85C	0.318656	9.44076e-07	0.303671	0.0164218	Sign. Both_PosBoth
ADRB2	IL28RA	0.318622	9.46775e-07	0.14802	0.250916	Sign. Mut only
ADRB2	TMEM171	0.318324	9.70392e-07	0.357694	0.00431382	Sign. Both_PosBoth
ADRB2	MET	0.318081	9.90064e-07	0.167344	0.193588	Sign. Mut only
ADRB2	WDFY2	0.31793	1.00243e-06	0.249083	0.0509076	Sign. Mut only
ADRB2	LDLR	0.317612	1.02906e-06	0.198232	0.122472	Sign. Mut only
ADRB2	EDN2	0.317569	1.0327e-06	0.404191	0.00112176	Sign. Both_PosBoth
ADRB2	KRT2	0.317305	1.05542e-06	0.260565	0.040814	Sign. Both_PosBoth
ADRB2	MYO18A	0.317231	1.06185e-06	0.0917415	0.478219	Sign. Mut only
ADRB2	LAMB3	0.316888	1.09228e-06	0.192179	0.134546	Sign. Mut only
ADRB2	MAF	0.316749	1.10481e-06	0.141536	0.272505	Sign. Mut only
ADRB2	TANC2	0.31667	1.11203e-06	-0.040874	0.752439	Sign. Mut only
ADRB2	TMEM33	0.316366	1.14011e-06	0.0505945	0.696149	Sign. Mut only
ADRB2	NPEPPS	0.315991	1.17565e-06	0.35763	0.00432115	Sign. Both_PosBoth
ADRB2	RAP1GDS1	0.31591	1.18346e-06	0.291171	0.0216749	Sign. Both_PosBoth
ADRB2	HOXA1	0.315904	1.18413e-06	0.222244	0.0825428	Sign. Mut only
ADRB2	CDK18	0.315789	1.19531e-06	-0.0789034	0.542131	Sign. Mut only
ADRB2	ARSI	0.315643	1.20964e-06	0.179989	0.161558	Sign. Mut only
ADRB2	STK39	0.315283	1.2458e-06	0.320388	0.0111263	Sign. Both_PosBoth
ADRB2	HLA-E	0.315277	1.24638e-06	0.213991	0.0949035	Sign. Mut only
ADRB2	PPP1R14C	0.315	1.27491e-06	0.381164	0.00223939	Sign. Both_PosBoth
ADRB2	RGS12	0.31497	1.278e-06	0.332739	0.0082315	Sign. Both_PosBoth
ADRB2	DGKA	0.314649	1.31194e-06	0.115676	0.370621	Sign. Mut only
ADRB2	KCND3	0.31454	1.32362e-06	0.132882	0.303202	Sign. Mut only
ADRB2	LOC100134229	0.314288	1.3511e-06	0.49291	4.70101e-05	Sign. Both_PosBoth
ADRB2	AGPAT4	0.314281	1.35187e-06	0.247857	0.0520962	Sign. Mut only
ADRB2	DAAM1	0.314034	1.37933e-06	0.313707	0.0130323	Sign. Both_PosBoth
ADRB2	TSC22D2	0.313834	1.40188e-06	0.275341	0.0303134	Sign. Both_PosBoth
ADRB2	STXBP1	0.313831	1.40224e-06	0.0730271	0.572708	Sign. Mut only
ADRB2	MOBKL2A	0.313735	1.41322e-06	0.144438	0.262695	Sign. Mut only
ADRB2	RPS6KB2	0.313512	1.43902e-06	0.322903	0.0104742	Sign. Both_PosBoth
ADRB2	EHD2	0.313337	1.45969e-06	0.105039	0.416509	Sign. Mut only
ADRB2	AHNAK2	0.313208	1.47496e-06	0.23227	0.0692768	Sign. Mut only
ADRB2	PLEKHM2	0.313206	1.47528e-06	0.261289	0.0402372	Sign. Both_PosBoth
ADRB2	SLC6A14	0.312933	1.50829e-06	0.206343	0.107605	Sign. Mut only
ADRB2	LDHA	0.3128	1.52453e-06	0.220211	0.0854615	Sign. Mut only
ADRB2	TRERF1	0.312528	1.55857e-06	-0.0925779	0.474199	Sign. Mut only
ADRB2	JUN	0.31248	1.56456e-06	0.429589	0.000493298	Sign. Both_PosBoth
ADRB2	MICALL1	0.312263	1.5922e-06	0.102453	0.428137	Sign. Mut only
ADRB2	LAD1	0.31221	1.59908e-06	0.289454	0.0224972	Sign. Both_PosBoth
ADRB2	FAM83G	0.312012	1.62486e-06	0.288596	0.0229181	Sign. Both_PosBoth
ADRB2	CES2	0.311992	1.62751e-06	0.201558	0.116196	Sign. Mut only
ADRB2	UCHL3	0.311918	1.63722e-06	0.436791	0.00038616	Sign. Both_PosBoth
ADRB2	IL17RE	0.311897	1.64007e-06	0.074708	0.56388	Sign. Mut only
ADRB2	ZNF282	0.311875	1.64297e-06	-0.0576233	0.656419	Sign. Mut only
ADRB2	KCNK10	0.311816	1.65079e-06	0.508956	2.39942e-05	Sign. Both_PosBoth
ADRB2	FERMT1	0.311685	1.66836e-06	0.0269524	0.835274	Sign. Mut only
ADRB2	CDC25B	0.311526	1.68988e-06	0.252107	0.0480703	Sign. Both_PosBoth
ADRB2	LETM2	0.311318	1.71839e-06	0.190578	0.137885	Sign. Mut only
ADRB2	FAM160A1	0.311309	1.71969e-06	0.207836	0.105028	Sign. Mut only
ADRB2	WNT10A	0.311159	1.74055e-06	0.242305	0.0577668	Sign. Mut only
ADRB2	ITPR2	0.311101	1.7487e-06	0.16057	0.212504	Sign. Mut only
ADRB2	LCE3D	0.310934	1.77238e-06	0.427682	0.000525869	Sign. Both_PosBoth
ADRB2	LDLRAP1	0.310884	1.77953e-06	-0.0226195	0.86147	Sign. Mut only
ADRB2	ATL3	0.310599	1.82066e-06	0.258358	0.0426136	Sign. Both_PosBoth
ADRB2	SNX15	0.310448	1.84296e-06	0.256201	0.0444353	Sign. Both_PosBoth
ADRB2	FHDC1	0.310139	1.88922e-06	0.0968617	0.453898	Sign. Mut only
ADRB2	UBQLN2	0.310088	1.89685e-06	0.30024	0.0177416	Sign. Both_PosBoth
ADRB2	ADAM8	0.30977	1.94582e-06	0.076643	0.553798	Sign. Mut only
ADRB2	IVL	0.309732	1.95183e-06	0.467483	0.000127714	Sign. Both_PosBoth
ADRB2	TMEM79	0.30958	1.97569e-06	0.290926	0.0217905	Sign. Both_PosBoth
ADRB2	YWHAZ	0.309362	2.01035e-06	0.280456	0.0272518	Sign. Both_PosBoth
ADRB2	OXSR1	0.309357	2.01122e-06	0.443	0.000311303	Sign. Both_PosBoth
ADRB2	ZNRF2	0.309331	2.01541e-06	0.149249	0.246957	Sign. Mut only
ADRB2	PML	0.309292	2.02173e-06	-0.0729159	0.573294	Sign. Mut only
ADRB2	PSG5	0.308894	2.08698e-06	0.0527394	0.683933	Sign. Mut only
ADRB2	ASCL2	0.308816	2.10008e-06	-0.0339646	0.793267	Sign. Mut only
ADRB2	STON2	0.308777	2.10657e-06	0.255053	0.0454313	Sign. Both_PosBoth
ADRB2	PNLIPRP3	0.308665	2.12551e-06	0.231506	0.0702239	Sign. Mut only
ADRB2	RXRA	0.308533	2.14789e-06	-0.0647961	0.61683	Sign. Mut only
ADRB2	MALT1	0.308533	2.14793e-06	0.139849	0.27832	Sign. Mut only
ADRB2	MPP5	0.308389	2.17278e-06	0.348289	0.00553629	Sign. Both_PosBoth
ADRB2	C16orf57	0.308228	2.20081e-06	0.368439	0.00321428	Sign. Both_PosBoth
ADRB2	ETF1	0.307911	2.25705e-06	0.276776	0.0294266	Sign. Both_PosBoth
ADRB2	DSC2	0.307901	2.25887e-06	0.272124	0.0323827	Sign. Both_PosBoth
ADRB2	PRSS23	0.307761	2.28418e-06	0.126051	0.328952	Sign. Mut only
ADRB2	GPR39	0.307469	2.33773e-06	0.140023	0.277716	Sign. Mut only
ADRB2	LOC100131551	0.307454	2.34046e-06	0.303783	0.0163799	Sign. Both_PosBoth
ADRB2	PPARD	0.307346	2.3606e-06	0.380504	0.00228261	Sign. Both_PosBoth
ADRB2	S100A7	0.30721	2.3862e-06	0.343169	0.00632231	Sign. Both_PosBoth
ADRB2	SLC35F3	0.307007	2.42495e-06	0.00217553	0.986611	Sign. Mut only
ADRB2	RAB1B	0.306879	2.44979e-06	0.415972	0.000772446	Sign. Both_PosBoth
ADRB2	RNF149	0.306856	2.45421e-06	0.241165	0.0589909	Sign. Mut only
ADRB2	CRCT1	0.305687	2.69189e-06	0.443136	0.000309813	Sign. Both_PosBoth
ADRB2	OR2L13	0.305422	2.74866e-06	0.00402259	0.975246	Sign. Mut only
ADRB2	SEMA3F	0.305398	2.75377e-06	0.117411	0.363439	Sign. Mut only
ADRB2	FAT2	0.305312	2.77253e-06	-0.0960475	0.457719	Sign. Mut only
ADRB2	GNG12	0.30502	2.83709e-06	0.215393	0.092707	Sign. Mut only
ADRB2	KIF13B	0.304862	2.87243e-06	0.124488	0.335031	Sign. Mut only
ADRB2	RFTN1	0.304735	2.90138e-06	0.241423	0.0587121	Sign. Mut only
ADRB2	MALL	0.304392	2.98056e-06	0.371346	0.00296331	Sign. Both_PosBoth
ADRB2	BACH1	0.304151	3.03742e-06	0.0408758	0.752429	Sign. Mut only
ADRB2	FABP5L3	0.303882	3.10231e-06	0.238549	0.061878	Sign. Mut only
ADRB2	MAP3K6	0.303866	3.10608e-06	0.241078	0.059085	Sign. Mut only
ADRB2	IL1RL1	0.303848	3.11042e-06	0.357152	0.00437714	Sign. Both_PosBoth
ADRB2	HMOX2	0.303836	3.11345e-06	0.262763	0.0390837	Sign. Both_PosBoth
ADRB2	TUSC1	0.30368	3.15179e-06	0.139076	0.281013	Sign. Mut only
ADRB2	ZFP36L2	0.303503	3.19576e-06	0.393936	0.00153549	Sign. Both_PosBoth
ADRB2	PCSK6	0.303427	3.21481e-06	0.286054	0.0242039	Sign. Both_PosBoth
ADRB2	FAM25B	0.303422	3.21601e-06	0.458846	0.00017623	Sign. Both_PosBoth
ADRB2	PNP	0.303285	3.25049e-06	0.208966	0.103109	Sign. Mut only
ADRB2	F2RL1	0.303226	3.26562e-06	0.13852	0.28296	Sign. Mut only
ADRB2	C10orf76	0.303224	3.26604e-06	0.218055	0.0886465	Sign. Mut only
ADRB2	PHAX	0.30313	3.29033e-06	0.19904	0.120923	Sign. Mut only
ADRB2	ARPC5L	0.303066	3.3067e-06	0.211953	0.098168	Sign. Mut only
ADRB2	SERBP1	0.303015	3.31986e-06	0.254967	0.0455068	Sign. Both_PosBoth
ADRB2	SERPINB8	0.302877	3.35587e-06	0.248891	0.0510923	Sign. Mut only
ADRB2	CPA4	0.302565	3.43869e-06	0.0365058	0.778181	Sign. Mut only
ADRB2	CNTNAP3	0.301591	3.70952e-06	-0.136434	0.290342	Sign. Mut only
ADRB2	SOX15	0.301586	3.71099e-06	0.25759	0.0432553	Sign. Both_PosBoth
ADRB2	CNDP2	0.301584	3.71143e-06	0.0553732	0.669042	Sign. Mut only
ADRB2	MST1R	0.30149	3.73862e-06	0.0247483	0.848579	Sign. Mut only
ADRB2	RNF19B	0.301062	3.86503e-06	0.191622	0.135702	Sign. Mut only
ADRB2	FSCN1	0.301019	3.87778e-06	0.0151337	0.907063	Sign. Mut only
ADRB2	FMNL2	0.300608	4.00342e-06	0.250573	0.0494929	Sign. Both_PosBoth
ADRB2	PIK3CD	0.300452	4.05192e-06	0.138997	0.281288	Sign. Mut only
ADRB2	IL31RA	0.300034	4.18481e-06	0.21083	0.100003	Sign. Mut only
ADRB2	DSP	0.300015	4.19116e-06	0.321974	0.0107112	Sign. Both_PosBoth
ADRB2	SLC7A5	0.299999	4.19614e-06	-0.0458242	0.723592	Sign. Mut only
ADRB2	BMPR1B	0.299904	4.2273e-06	-0.0339638	0.793272	Sign. Mut only
ADRB2	C11orf45	0.299864	4.24024e-06	0.0365621	0.777847	Sign. Mut only
ADRB2	C11orf63	0.29983	4.25127e-06	0.08839	0.494507	Sign. Mut only
ADRB2	BCL2L2	0.299439	4.38161e-06	0.342805	0.00638174	Sign. Both_PosBoth
ADRB2	PLA2G2F	0.29923	4.45287e-06	0.353805	0.00478691	Sign. Both_PosBoth
ADRB2	HS3ST3A1	0.299033	4.52069e-06	-0.0272127	0.833706	Sign. Mut only
ADRB2	PARP12	0.298865	4.57954e-06	-0.00044633	0.997253	Sign. Mut only
ADRB2	PSG9	0.298728	4.62824e-06	0.192638	0.1336	Sign. Mut only
ADRB2	GANC	0.298727	4.62841e-06	0.328095	0.00923202	Sign. Both_PosBoth
ADRB2	TUBB2A	0.29838	4.7535e-06	0.470349	0.000114552	Sign. Both_PosBoth
ADRB2	PKP1	0.298365	4.75884e-06	0.393316	0.00156445	Sign. Both_PosBoth
ADRB2	SH3TC1	0.298266	4.79529e-06	0.127184	0.324587	Sign. Mut only
ADRB2	SCEL	0.298116	4.85092e-06	0.307483	0.0150547	Sign. Both_PosBoth
ADRB2	DUSP6	0.298018	4.88716e-06	-0.0164099	0.899265	Sign. Mut only
ADRB2	UBAP1	0.297772	4.98023e-06	0.241852	0.0582504	Sign. Mut only
ADRB2	NT5E	0.297077	5.25231e-06	-0.0574623	0.657319	Sign. Mut only
ADRB2	ZFP36	0.297011	5.27874e-06	0.442405	0.000317855	Sign. Both_PosBoth
ADRB2	C6orf145	0.296684	5.4122e-06	0.221378	0.0837758	Sign. Mut only
ADRB2	C10orf46	0.29662	5.43882e-06	0.182645	0.155356	Sign. Mut only
ADRB2	PLCD4	0.296576	5.45695e-06	0.348002	0.00557795	Sign. Both_PosBoth
ADRB2	ITGB6	0.296529	5.47675e-06	0.100651	0.436348	Sign. Mut only
ADRB2	AHNAK	0.296465	5.50327e-06	0.179471	0.162787	Sign. Mut only
ADRB2	CASP14	0.29618	5.62434e-06	0.197013	0.124833	Sign. Mut only
ADRB2	EPS8L2	0.29611	5.65443e-06	-0.0156352	0.903997	Sign. Mut only
ADRB2	B4GALT1	0.296037	5.68589e-06	-0.0252553	0.845515	Sign. Mut only
ADRB2	C10orf54	0.295994	5.70433e-06	0.276567	0.0295548	Sign. Both_PosBoth
ADRB2	KLK8	0.295941	5.72767e-06	0.480121	7.8482e-05	Sign. Both_PosBoth
ADRB2	PTRF	0.29574	5.81561e-06	0.185443	0.149018	Sign. Mut only
ADRB2	RHOB	0.29561	5.87357e-06	0.447715	0.000263575	Sign. Both_PosBoth
ADRB2	SERPINB4	0.294923	6.1876e-06	0.0767345	0.553324	Sign. Mut only
ADRB2	SLAMF7	0.294689	6.29828e-06	0.105928	0.412552	Sign. Mut only
ADRB2	MN1	0.294425	6.42572e-06	0.0950961	0.462207	Sign. Mut only
ADRB2	RNLS	0.294321	6.47649e-06	0.00126007	0.992245	Sign. Mut only
ADRB2	TSPAN5	0.294238	6.51681e-06	0.237421	0.0631586	Sign. Mut only
ADRB2	USP53	0.294214	6.52905e-06	0.229848	0.0723133	Sign. Mut only
ADRB2	RNASE7	0.29415	6.56047e-06	0.237721	0.0628154	Sign. Mut only
ADRB2	SPRR2A	0.293865	6.70307e-06	0.45187	0.000227166	Sign. Both_PosBoth
ADRB2	NEDD4	0.293437	6.92338e-06	0.155557	0.22732	Sign. Mut only
ADRB2	ANXA3	0.292611	7.36689e-06	0.325962	0.00972584	Sign. Both_PosBoth
ADRB2	ALPP	0.292332	7.52339e-06	0.0823428	0.52461	Sign. Mut only
ADRB2	ELMO3	0.291976	7.72667e-06	0.174106	0.175936	Sign. Mut only
ADRB2	DSC3	0.291924	7.75715e-06	0.135496	0.293702	Sign. Mut only
ADRB2	ATP1A1	0.29154	7.98287e-06	-0.0149882	0.907952	Sign. Mut only
ADRB2	ENO1	0.291534	7.98691e-06	0.0690571	0.593807	Sign. Mut only
ADRB2	OTUB2	0.291373	8.08347e-06	0.0988775	0.444513	Sign. Mut only
ADRB2	IFNGR1	0.29111	8.24426e-06	0.270961	0.0331587	Sign. Both_PosBoth
ADRB2	SLC25A30	0.2911	8.25016e-06	0.195093	0.128626	Sign. Mut only
ADRB2	CELSR2	0.290717	8.48929e-06	-0.159435	0.215797	Sign. Mut only
ADRB2	TAGLN2	0.290421	8.67873e-06	0.0906505	0.483489	Sign. Mut only
ADRB2	ARRDC4	0.290328	8.73901e-06	0.0894973	0.489093	Sign. Mut only
ADRB2	CAMK2N1	0.290323	8.74269e-06	-0.0577465	0.655731	Sign. Mut only
ADRB2	CAPNS2	0.290106	8.88496e-06	0.190479	0.138094	Sign. Mut only
ADRB2	PIGG	0.290063	8.91354e-06	0.137953	0.284953	Sign. Mut only
ADRB2	INHBA	0.289645	9.19449e-06	0.174612	0.174663	Sign. Mut only
ADRB2	PPP1R3C	0.289621	9.21141e-06	0.241156	0.0590003	Sign. Mut only
ADRB2	SLC35A4	0.289619	9.21226e-06	0.00383505	0.9764	Sign. Mut only
ADRB2	NCS1	0.289575	9.24262e-06	-0.0142416	0.912519	Sign. Mut only
ADRB2	MMP10	0.289152	9.53754e-06	0.241421	0.0587142	Sign. Mut only
ADRB2	CAPZA1	0.288959	9.67497e-06	0.0638316	0.622094	Sign. Mut only
ADRB2	VAV2	0.288816	9.77761e-06	-0.150442	0.243156	Sign. Mut only
ADRB2	EZR	0.288752	9.82463e-06	0.357408	0.00434711	Sign. Both_PosBoth
ADRB2	ATG2A	0.288524	9.9917e-06	0.190882	0.137247	Sign. Mut only
ADRB2	CSRNP1	0.288103	1.03072e-05	0.199596	0.119867	Sign. Mut only
ADRB2	DFNA5	0.287982	1.04001e-05	-0.0863671	0.504475	Sign. Mut only
ADRB2	TMEM51	0.287905	1.04587e-05	0.249431	0.0505746	Sign. Mut only
ADRB2	LOC154761	0.287839	1.051e-05	0.167804	0.192347	Sign. Mut only
ADRB2	GNRHR	0.287654	1.06546e-05	0.308675	0.0146475	Sign. Both_PosBoth
ADRB2	INVS	0.287639	1.06664e-05	-0.0490771	0.704838	Sign. Mut only
ADRB2	PSG1	0.287497	1.07789e-05	0.108794	0.399948	Sign. Mut only
ADRB2	UPP1	0.28703	1.11555e-05	0.350085	0.00528161	Sign. Both_PosBoth
ADRB2	DSCAM	0.286997	1.11826e-05	0.110115	0.394216	Sign. Mut only
ADRB2	IL1RAP	0.286964	1.121e-05	0.0955596	0.460018	Sign. Mut only
ADRB2	TDRD7	0.286667	1.14573e-05	-0.0428539	0.740858	Sign. Mut only
ADRB2	TGFBR2	0.286538	1.15663e-05	0.0305521	0.813645	Sign. Mut only
ADRB2	TOLLIP	0.286098	1.19459e-05	0.2322	0.069363	Sign. Mut only
ADRB2	RAB27B	0.285995	1.20363e-05	0.00874871	0.946194	Sign. Mut only
ADRB2	GJA9	0.285941	1.20843e-05	0.178788	0.16442	Sign. Mut only
ADRB2	FAM115C	0.285861	1.21546e-05	0.153631	0.233196	Sign. Mut only
ADRB2	TMOD3	0.285736	1.2267e-05	0.249966	0.0500655	Sign. Mut only
ADRB2	NIPAL3	0.285465	1.25123e-05	-0.0619409	0.632467	Sign. Mut only
ADRB2	OGDH	0.285119	1.28328e-05	0.00273064	0.983195	Sign. Mut only
ADRB2	NAV3	0.285111	1.28399e-05	0.103112	0.425155	Sign. Mut only
ADRB2	CEACAM19	0.284896	1.30431e-05	0.297965	0.0186659	Sign. Both_PosBoth
ADRB2	GPR68	0.284863	1.30744e-05	0.224676	0.0791541	Sign. Mut only
ADRB2	SERPINB3	0.284733	1.31993e-05	0.0742244	0.566414	Sign. Mut only
ADRB2	BHLHE40	0.284663	1.32667e-05	0.133909	0.299445	Sign. Mut only
ADRB2	BAIAP2L2	0.283986	1.39376e-05	0.122508	0.342836	Sign. Mut only
ADRB2	CYLD	0.283936	1.39875e-05	0.184519	0.151089	Sign. Mut only
ADRB2	PLCD3	0.283926	1.39982e-05	0.119438	0.355158	Sign. Mut only
ADRB2	SPTLC1	0.283901	1.40239e-05	-0.0680721	0.599095	Sign. Mut only
ADRB2	GJB4	0.283867	1.40583e-05	0.366131	0.0034268	Sign. Both_PosBoth
ADRB2	TGFBI	0.28354	1.43957e-05	0.0706814	0.585132	Sign. Mut only
ADRB2	SLC5A10	0.283491	1.44471e-05	0.295108	0.019885	Sign. Both_PosBoth
ADRB2	RIPK4	0.283336	1.46107e-05	0.148231	0.250232	Sign. Mut only
ADRB2	LY6D	0.283117	1.48446e-05	0.478929	8.22386e-05	Sign. Both_PosBoth
ADRB2	FAM126A	0.283006	1.49647e-05	-0.070519	0.585997	Sign. Mut only
ADRB2	DOCK5	0.282627	1.53808e-05	-0.13494	0.295706	Sign. Mut only
ADRB2	GCOM1	0.282573	1.54409e-05	0.196952	0.124953	Sign. Mut only
ADRB2	CEPT1	0.282477	1.55485e-05	0.156342	0.224953	Sign. Mut only
ADRB2	NHLH2	0.282262	1.57922e-05	0.0785955	0.543713	Sign. Mut only
ADRB2	CDRT1	0.282093	1.5986e-05	0.225111	0.0785587	Sign. Mut only
ADRB2	SP110	0.281901	1.62087e-05	-0.0383174	0.767474	Sign. Mut only
ADRB2	GPR107	0.281831	1.62913e-05	-0.0228141	0.86029	Sign. Mut only
ADRB2	CXCL1	0.281819	1.63046e-05	0.271327	0.032913	Sign. Both_PosBoth
ADRB2	PTP4A1	0.281817	1.6307e-05	0.0598338	0.644112	Sign. Mut only
ADRB2	CHTF8	0.281812	1.63131e-05	-0.00742004	0.954356	Sign. Mut only
ADRB2	SPRR1B	0.281806	1.63199e-05	0.471141	0.00011114	Sign. Both_PosBoth
ADRB2	ABLIM2	0.281753	1.63823e-05	0.323618	0.0102951	Sign. Both_PosBoth
ADRB2	EMB	0.281575	1.65942e-05	-0.0410495	0.751411	Sign. Mut only
ADRB2	HHLA3	0.281279	1.69512e-05	-0.030749	0.812466	Sign. Mut only
ADRB2	LIPG	0.281126	1.71392e-05	0.301733	0.0171567	Sign. Both_PosBoth
ADRB2	FSTL3	0.280964	1.73404e-05	0.22236	0.0823785	Sign. Mut only
ADRB2	FMO4	0.280671	1.77094e-05	0.176819	0.169194	Sign. Mut only
ADRB2	RIN3	0.280648	1.77384e-05	-0.00530003	0.967389	Sign. Mut only
ADRB2	C3orf52	0.280624	1.77687e-05	0.289727	0.0223647	Sign. Both_PosBoth
ADRB2	MCL1	0.280464	1.79737e-05	0.30529	0.0158287	Sign. Both_PosBoth
ADRB2	FOLR3	0.279868	1.87582e-05	0.315375	0.0125318	Sign. Both_PosBoth
ADRB2	LTBP1	0.279867	1.8759e-05	0.267161	0.0358049	Sign. Both_PosBoth
ADRB2	ARPC2	0.279709	1.89733e-05	0.338613	0.00710227	Sign. Both_PosBoth
ADRB2	C1orf172	0.279605	1.91147e-05	0.0894033	0.489552	Sign. Mut only
ADRB2	FAM89A	0.279526	1.92226e-05	0.423843	0.000597437	Sign. Both_PosBoth
ADRB2	LOC642587	0.279504	1.92525e-05	0.125815	0.329864	Sign. Mut only
ADRB2	PALMD	0.279454	1.93221e-05	0.202985	0.113581	Sign. Mut only
ADRB2	C8orf73	0.279348	1.94688e-05	0.146633	0.255434	Sign. Mut only
ADRB2	TAP2	0.279229	1.9635e-05	-0.0168737	0.896433	Sign. Mut only
ADRB2	APOBEC3A	0.279205	1.96687e-05	0.471246	0.000110697	Sign. Both_PosBoth
ADRB2	PLCH2	0.279047	1.98918e-05	0.0754063	0.560232	Sign. Mut only
ADRB2	FAM113B	0.278902	2.00978e-05	-0.0718135	0.579121	Sign. Mut only
ADRB2	S100A7A	0.278892	2.01123e-05	0.321765	0.010765	Sign. Both_PosBoth
ADRB2	TTC1	0.278816	2.02222e-05	0.29788	0.0187014	Sign. Both_PosBoth
ADRB2	CHST15	0.27881	2.02302e-05	-0.0970531	0.453002	Sign. Mut only
ADRB2	IL1F9	0.278374	2.08688e-05	0.418213	0.000718407	Sign. Both_PosBoth
ADRB2	CLEC2B	0.27816	2.11894e-05	0.106589	0.409624	Sign. Mut only
ADRB2	ADK	0.27806	2.13393e-05	0.393054	0.0015768	Sign. Both_PosBoth
ADRB2	DDX60L	0.277983	2.14575e-05	-0.0050964	0.968641	Sign. Mut only
ADRB2	IPPK	0.277831	2.16891e-05	0.141229	0.273558	Sign. Mut only
ADRB2	FAM114A2	0.277719	2.18627e-05	0.147181	0.253643	Sign. Mut only
ADRB2	AFAP1L2	0.277673	2.19343e-05	0.0497969	0.700712	Sign. Mut only
ADRB2	ZNF474	0.277658	2.19584e-05	0.287332	0.02355	Sign. Both_PosBoth
ADRB2	LPAR5	0.277472	2.22489e-05	0.274524	0.0308282	Sign. Both_PosBoth
ADRB2	CCDC120	0.27739	2.23788e-05	0.187838	0.143746	Sign. Mut only
ADRB2	LYPD3	0.277324	2.24839e-05	0.222985	0.0814979	Sign. Mut only
ADRB2	HMGCR	0.277316	2.24976e-05	0.212442	0.0973759	Sign. Mut only
ADRB2	FAIM3	0.27731	2.25072e-05	0.230784	0.0711283	Sign. Mut only
ADRB2	AKNAD1	0.277207	2.26709e-05	0.290837	0.0218326	Sign. Both_PosBoth
ADRB2	HSDL2	0.277123	2.28073e-05	0.2325	0.0689942	Sign. Mut only
ADRB2	RNH1	0.277065	2.2901e-05	0.197961	0.122994	Sign. Mut only
ADRB2	CXorf49B	0.277019	2.29745e-05	0.349842	0.00531545	Sign. Both_PosBoth
ADRB2	LAMB4	0.276832	2.32814e-05	0.151857	0.238701	Sign. Mut only
ADRB2	LOC400931	0.276768	2.33866e-05	6.67208e-05	0.999589	Sign. Mut only
ADRB2	C1orf113	0.276496	2.38414e-05	0.18401	0.152239	Sign. Mut only
ADRB2	LCE3E	0.276271	2.42222e-05	0.379243	0.00236719	Sign. Both_PosBoth
ADRB2	FJX1	0.276205	2.43353e-05	-0.0507093	0.695493	Sign. Mut only
ADRB2	SH3BGRL3	0.276093	2.45287e-05	0.248395	0.0515724	Sign. Mut only
ADRB2	SYNPO	0.276077	2.4557e-05	0.129419	0.316087	Sign. Mut only
ADRB2	FOS	0.275887	2.48872e-05	0.326463	0.00960791	Sign. Both_PosBoth
ADRB2	SLC2A9	0.275861	2.49329e-05	0.0631331	0.625918	Sign. Mut only
ADRB2	SFRP1	0.275674	2.52632e-05	0.0163622	0.899556	Sign. Mut only
ADRB2	IRS1	0.275405	2.5747e-05	0.194124	0.130573	Sign. Mut only
ADRB2	USP15	0.275384	2.57846e-05	0.18541	0.14909	Sign. Mut only
ADRB2	MAST4	0.275273	2.59869e-05	0.141184	0.273713	Sign. Mut only
ADRB2	GOLGA1	0.274939	2.66031e-05	-0.167422	0.193376	Sign. Mut only
ADRB2	UBE2Q2	0.274923	2.66342e-05	0.241082	0.0590804	Sign. Mut only
ADRB2	CLDN17	0.274919	2.6642e-05	0.367197	0.00332721	Sign. Both_PosBoth
ADRB2	SGPP1	0.274775	2.69124e-05	0.126878	0.325762	Sign. Mut only
ADRB2	PPIF	0.274709	2.70374e-05	0.392391	0.00160852	Sign. Both_PosBoth
ADRB2	CCBE1	0.274639	2.71703e-05	0.249816	0.0502072	Sign. Mut only
ADRB2	PTPN1	0.274617	2.72113e-05	0.321641	0.0107971	Sign. Both_PosBoth
ADRB2	JPH2	0.274462	2.751e-05	0.350641	0.00520493	Sign. Both_PosBoth
ADRB2	MFSD10	0.274394	2.76412e-05	0.198171	0.122589	Sign. Mut only
ADRB2	VDAC1	0.274195	2.80293e-05	0.141796	0.271616	Sign. Mut only
ADRB2	RGS14	0.274081	2.82533e-05	0.123006	0.340864	Sign. Mut only
ADRB2	ZNF860	0.273677	2.90631e-05	0.238158	0.0623201	Sign. Mut only
ADRB2	C19orf21	0.273459	2.95078e-05	-0.00967601	0.940501	Sign. Mut only
ADRB2	CARD10	0.273111	3.02345e-05	0.266741	0.0361078	Sign. Both_PosBoth
ADRB2	SLITRK6	0.273083	3.02926e-05	0.052476	0.685428	Sign. Mut only
ADRB2	PRRG4	0.272912	3.0655e-05	0.25051	0.0495516	Sign. Both_PosBoth
ADRB2	BAIAP2	0.272795	3.0906e-05	0.271351	0.0328966	Sign. Both_PosBoth
ADRB2	CSRP2	0.272752	3.1e-05	0.350035	0.00528856	Sign. Both_PosBoth
ADRB2	ACOT11	0.272658	3.12023e-05	-0.0119611	0.926485	Sign. Mut only
ADRB2	GLO1	0.272624	3.12767e-05	0.319334	0.0114099	Sign. Both_PosBoth
ADRB2	EXTL3	0.272453	3.16502e-05	-0.179538	0.162629	Sign. Mut only
ADRB2	ADCY9	0.272359	3.18582e-05	-0.0664307	0.607953	Sign. Mut only
ADRB2	RDH16	0.27214	3.23465e-05	0.249119	0.0508735	Sign. Mut only
ADRB2	DEFB1	0.272014	3.26303e-05	0.178584	0.164911	Sign. Mut only
ADRB2	IDH3A	0.271833	3.30445e-05	0.17552	0.172398	Sign. Mut only
ADRB2	FOXD1	0.271605	3.35712e-05	0.158344	0.218997	Sign. Mut only
ADRB2	PPP1R9B	0.271442	3.39505e-05	0.0193659	0.881239	Sign. Mut only
ADRB2	S100A12	0.271375	3.41094e-05	0.412796	0.000855315	Sign. Both_PosBoth
ADRB2	C14orf43	0.271342	3.41884e-05	0.0252504	0.845545	Sign. Mut only
ADRB2	PTPRE	0.27124	3.44295e-05	0.0138639	0.91483	Sign. Mut only
ADRB2	MORC3	0.270692	3.57601e-05	0.198298	0.122344	Sign. Mut only
ADRB2	LOC100188947	0.270653	3.58553e-05	0.385978	0.00194589	Sign. Both_PosBoth
ADRB2	TMEM217	0.27047	3.63107e-05	0.182876	0.154825	Sign. Mut only
ADRB2	ARAP2	0.270387	3.65206e-05	0.155482	0.227545	Sign. Mut only
ADRB2	ATP2B4	0.270381	3.65343e-05	0.198645	0.121678	Sign. Mut only
ADRB2	ID1	0.270297	3.6747e-05	0.164696	0.200832	Sign. Mut only
ADRB2	NAB1	0.270234	3.69059e-05	0.251684	0.0484588	Sign. Both_PosBoth
ADRB2	LRRC8C	0.27022	3.69426e-05	0.209433	0.102324	Sign. Mut only
ADRB2	SERPINB13	0.270059	3.73546e-05	0.245383	0.0545645	Sign. Mut only
ADRB2	MBD1	0.269319	3.9305e-05	0.165033	0.199901	Sign. Mut only
ADRB2	CEBPB	0.269293	3.93755e-05	0.160207	0.213553	Sign. Mut only
ADRB2	PPP2CA	0.26922	3.95748e-05	0.251315	0.0488003	Sign. Both_PosBoth
ADRB2	ELFN2	0.268625	4.12231e-05	-0.0261417	0.840163	Sign. Mut only
ADRB2	PRDM1	0.268528	4.14968e-05	0.260499	0.0408665	Sign. Both_PosBoth
ADRB2	TGFBR1	0.268379	4.19214e-05	0.108075	0.403088	Sign. Mut only
ADRB2	GSTP1	0.268181	4.24942e-05	0.114917	0.373791	Sign. Mut only
ADRB2	EFHD2	0.268102	4.27234e-05	0.0391488	0.762575	Sign. Mut only
ADRB2	ELOVL1	0.267995	4.30365e-05	0.247518	0.052429	Sign. Mut only
ADRB2	ATP6V0D1	0.267949	4.31737e-05	0.297964	0.0186665	Sign. Both_PosBoth
ADRB2	NEFM	0.267856	4.34473e-05	0.0749826	0.562444	Sign. Mut only
ADRB2	LIMK2	0.267845	4.34815e-05	0.140745	0.275222	Sign. Mut only
ADRB2	RP1	0.267716	4.38668e-05	0.111003	0.39039	Sign. Mut only
ADRB2	RAD23B	0.267597	4.4223e-05	0.19645	0.125936	Sign. Mut only
ADRB2	PLEC	0.267269	4.52232e-05	0.00249296	0.984658	Sign. Mut only
ADRB2	WWC2	0.267223	4.53647e-05	0.020785	0.872607	Sign. Mut only
ADRB2	EVPL	0.267217	4.53826e-05	0.206939	0.106571	Sign. Mut only
ADRB2	PAG1	0.267072	4.58336e-05	-0.150658	0.242475	Sign. Mut only
ADRB2	CCDC69	0.266998	4.60642e-05	0.286681	0.0238811	Sign. Both_PosBoth
ADRB2	GDPD2	0.266964	4.61713e-05	0.430777	0.000473942	Sign. Both_PosBoth
ADRB2	CCDC109B	0.266891	4.64017e-05	0.260991	0.0404739	Sign. Both_PosBoth
ADRB2	PLA2G4D	0.266874	4.64556e-05	0.236945	0.0637055	Sign. Mut only
ADRB2	DSE	0.266568	4.74342e-05	0.0962185	0.456916	Sign. Mut only
ADRB2	IL1RL2	0.266393	4.80005e-05	0.158893	0.217382	Sign. Mut only
ADRB2	REEP3	0.26619	4.86674e-05	0.0213801	0.868992	Sign. Mut only
ADRB2	EVI5L	0.266158	4.87731e-05	0.155061	0.228821	Sign. Mut only
ADRB2	SRPK2	0.266027	4.92065e-05	0.346588	0.00578726	Sign. Both_PosBoth
ADRB2	PGAM4	0.265993	4.9322e-05	0.146278	0.256597	Sign. Mut only
ADRB2	CES8	0.265843	4.98257e-05	0.271515	0.0327873	Sign. Both_PosBoth
ADRB2	CTPS	0.265589	5.0687e-05	0.124531	0.334865	Sign. Mut only
ADRB2	TLR3	0.265436	5.12147e-05	-0.0887782	0.492605	Sign. Mut only
ADRB2	PVRL1	0.265393	5.13647e-05	0.107933	0.40371	Sign. Mut only
ADRB2	PFKFB2	0.265249	5.18689e-05	0.432272	0.000450573	Sign. Both_PosBoth
ADRB2	CDK7	0.264817	5.34026e-05	0.247816	0.0521371	Sign. Mut only
ADRB2	TPPP3	0.264764	5.35947e-05	0.0973074	0.451814	Sign. Mut only
ADRB2	L1CAM	0.264615	5.41351e-05	0.230623	0.0713308	Sign. Mut only
ADRB2	RELT	0.264451	5.47376e-05	0.207314	0.105924	Sign. Mut only
ADRB2	ZC3H12A	0.26445	5.47432e-05	0.309162	0.014484	Sign. Both_PosBoth
ADRB2	TGM5	0.264088	5.60912e-05	0.246482	0.0534562	Sign. Mut only
ADRB2	KRT75	0.26395	5.66171e-05	0.390302	0.00171216	Sign. Both_PosBoth
ADRB2	EIF2S1	0.263861	5.69534e-05	0.308448	0.0147245	Sign. Both_PosBoth
ADRB2	LYST	0.263553	5.8147e-05	0.0738942	0.568146	Sign. Mut only
ADRB2	ITPKC	0.263313	5.90913e-05	0.339829	0.00688627	Sign. Both_PosBoth
ADRB2	CD44	0.263304	5.91266e-05	-0.021902	0.865823	Sign. Mut only
ADRB2	S100A11	0.263095	5.99603e-05	0.217493	0.0894921	Sign. Mut only
ADRB2	DEPDC7	0.262994	6.03678e-05	0.147435	0.252814	Sign. Mut only
ADRB2	AGRN	0.262783	6.1226e-05	-0.0679254	0.599884	Sign. Mut only
ADRB2	PHACTR2	0.262773	6.12667e-05	0.0597978	0.644311	Sign. Mut only
ADRB2	MARK3	0.262717	6.14964e-05	0.430322	0.000481274	Sign. Both_PosBoth
ADRB2	SCAPER	0.262463	6.25511e-05	0.166304	0.196411	Sign. Mut only
ADRB2	SYT7	0.262266	6.3378e-05	0.131677	0.307645	Sign. Mut only
ADRB2	GRPEL2	0.262245	6.34692e-05	0.27649	0.0296016	Sign. Both_PosBoth
ADRB2	ACER3	0.262166	6.38027e-05	0.0521753	0.687138	Sign. Mut only
ADRB2	ARL4D	0.262073	6.42025e-05	0.322567	0.0105594	Sign. Both_PosBoth
ADRB2	RARS	0.262056	6.42729e-05	0.0951406	0.461996	Sign. Mut only
ADRB2	KAT2B	0.262042	6.43351e-05	0.277337	0.0290864	Sign. Both_PosBoth
ADRB2	AMOTL1	0.26202	6.44283e-05	0.0764617	0.554739	Sign. Mut only
ADRB2	GPR110	0.262015	6.44522e-05	0.305856	0.0156257	Sign. Both_PosBoth
ADRB2	DOK4	0.261885	6.50116e-05	0.262913	0.0389683	Sign. Both_PosBoth
ADRB2	TTPAL	0.261678	6.59147e-05	0.251097	0.0490028	Sign. Both_PosBoth
ADRB2	IFIH1	0.261654	6.60222e-05	0.032972	0.799181	Sign. Mut only
ADRB2	H2AFY	0.26131	6.75502e-05	0.221645	0.0833941	Sign. Mut only
ADRB2	SARS	0.26111	6.84565e-05	0.149616	0.245784	Sign. Mut only
ADRB2	SLMAP	0.26104	6.87724e-05	0.14871	0.248689	Sign. Mut only
ADRB2	RARG	0.260916	6.93426e-05	0.121445	0.347073	Sign. Mut only
ADRB2	KHNYN	0.260875	6.95328e-05	0.0482088	0.709828	Sign. Mut only
ADRB2	C8orf75	0.260845	6.96726e-05	-0.0544824	0.674064	Sign. Mut only
ADRB2	UGCG	0.26054	7.10985e-05	0.239963	0.0603038	Sign. Mut only
ADRB2	JUNB	0.260517	7.12064e-05	0.360824	0.00396348	Sign. Both_PosBoth
ADRB2	SPIN4	0.260427	7.16309e-05	0.147224	0.2535	Sign. Mut only
ADRB2	PRELID1	0.260407	7.17239e-05	0.256946	0.0437993	Sign. Both_PosBoth
ADRB2	EPSTI1	0.260167	7.2877e-05	0.106473	0.410138	Sign. Mut only
ADRB2	SERPINE1	0.260127	7.30678e-05	0.186006	0.147765	Sign. Mut only
ADRB2	SLAIN2	0.259945	7.3957e-05	0.321204	0.010911	Sign. Both_PosBoth
ADRB2	AMOTL2	0.259894	7.4206e-05	0.30246	0.0168775	Sign. Both_PosBoth
ADRB2	KAZ	0.259714	7.50937e-05	0.201867	0.115626	Sign. Mut only
ADRB2	TRIM69	0.259642	7.5452e-05	0.14598	0.257579	Sign. Mut only
ADRB2	STK3	0.259622	7.55535e-05	0.0222309	0.863826	Sign. Mut only
ADRB2	GPR109B	0.25952	7.60622e-05	0.361957	0.00384309	Sign. Both_PosBoth
ADRB2	EFNB2	0.259484	7.62457e-05	0.0644951	0.618471	Sign. Mut only
ADRB2	LASS3	0.259478	7.62766e-05	0.294342	0.0202229	Sign. Both_PosBoth
ADRB2	DPYD	0.259465	7.63379e-05	0.0440679	0.733785	Sign. Mut only
ADRB2	SPRR2E	0.259199	7.76919e-05	0.432142	0.00045256	Sign. Both_PosBoth
ADRB2	ADAMTSL4	0.259192	7.77272e-05	0.405525	0.00107609	Sign. Both_PosBoth
ADRB2	FAS	0.259102	7.81926e-05	-0.091081	0.481406	Sign. Mut only
ADRB2	TRNP1	0.25905	7.84587e-05	-0.0297018	0.818742	Sign. Mut only
ADRB2	MMP3	0.258971	7.88705e-05	0.276762	0.0294353	Sign. Both_PosBoth
ADRB2	HES2	0.25892	7.91339e-05	0.0107261	0.934057	Sign. Mut only
ADRB2	KIF1C	0.258029	8.39123e-05	0.408728	0.000973192	Sign. Both_PosBoth
ADRB2	AGAP3	0.25796	8.42919e-05	-0.0135093	0.917001	Sign. Mut only
ADRB2	PSD4	0.257709	8.56906e-05	0.171243	0.183261	Sign. Mut only
ADRB2	PLA2G4E	0.257621	8.61905e-05	0.288611	0.0229108	Sign. Both_PosBoth
ADRB2	AP3S1	0.257475	8.70167e-05	0.229029	0.0733637	Sign. Mut only
ADRB2	TMEM61	0.257464	8.708e-05	0.0133551	0.917945	Sign. Mut only
ADRB2	CDS1	0.257328	8.78597e-05	0.167533	0.193077	Sign. Mut only
ADRB2	PNRC1	0.257215	8.85105e-05	0.316446	0.0122194	Sign. Both_PosBoth
ADRB2	DGAT2	0.25717	8.87706e-05	0.228358	0.0742333	Sign. Mut only
ADRB2	DENND2C	0.257079	8.93047e-05	0.245239	0.0547104	Sign. Mut only
ADRB2	DST	0.256833	9.07538e-05	0.240741	0.0594513	Sign. Mut only
ADRB2	LIG4	0.256756	9.12119e-05	0.278589	0.0283381	Sign. Both_PosBoth
ADRB2	TP53AIP1	0.256744	9.12805e-05	0.034671	0.789065	Sign. Mut only
ADRB2	CYP27B1	0.256627	9.19801e-05	0.177557	0.167393	Sign. Mut only
ADRB2	PDE8A	0.256587	9.22234e-05	-0.0323839	0.80269	Sign. Mut only
ADRB2	PLEKHN1	0.256407	9.33089e-05	0.0887754	0.492619	Sign. Mut only
ADRB2	PDE7A	0.256402	9.33428e-05	-0.0453533	0.72632	Sign. Mut only
ADRB2	NOD2	0.256377	9.34955e-05	0.143597	0.265513	Sign. Mut only
ADRB2	ANO1	0.256365	9.35689e-05	-0.0411241	0.750974	Sign. Mut only
ADRB2	RALBP1	0.25636	9.35976e-05	0.332175	0.00834769	Sign. Both_PosBoth
ADRB2	PSG7	0.25631	9.39057e-05	0.101558	0.432202	Sign. Mut only
ADRB2	FAM110C	0.256301	9.39594e-05	0.243025	0.0570037	Sign. Mut only
ADRB2	TMEM63B	0.256295	9.39962e-05	0.189398	0.140387	Sign. Mut only
ADRB2	FMN1	0.256217	9.44772e-05	-0.0152578	0.906304	Sign. Mut only
ADRB2	SLC10A6	0.256115	9.51079e-05	0.25027	0.0497778	Sign. Both_PosBoth
ADRB2	NFKB1	0.256092	9.52485e-05	0.207127	0.106246	Sign. Mut only
ADRB2	KDM2A	0.255877	9.65876e-05	0.170755	0.184531	Sign. Mut only
ADRB2	PKP2	0.255849	9.67682e-05	0.0937194	0.468743	Sign. Mut only
ADRB2	PLEKHG3	0.255646	9.80514e-05	0.106736	0.408973	Sign. Mut only
ADRB2	YOD1	0.255621	9.82103e-05	0.239833	0.0604471	Sign. Mut only
ADRB2	RAB22A	0.2553	0.000100287	0.370871	0.00300308	Sign. Both_PosBoth
ADRB2	SLK	0.255094	0.000101635	0.100063	0.439043	Sign. Mut only
ADRB2	SLC25A46	0.254924	0.000102761	0.135189	0.294808	Sign. Mut only
ADRB2	CLIC3	0.25482	0.000103457	0.232839	0.068579	Sign. Mut only
ADRB2	SFRS12IP1	0.254607	0.000104891	0.259378	0.0417742	Sign. Both_PosBoth
ADRB2	IFI27	0.254606	0.0001049	0.293128	0.0207686	Sign. Both_PosBoth
ADRB2	TNFRSF12A	0.254584	0.000105048	0.00637282	0.960793	Sign. Mut only
ADRB2	LOC644936	0.254414	0.000106215	0.0759295	0.557506	Sign. Mut only
ADRB2	MCTP1	0.254401	0.000106303	0.129944	0.314112	Sign. Mut only
ADRB2	PRIC285	0.254367	0.00010654	0.00947578	0.94173	Sign. Mut only
ADRB2	OASL	0.254214	0.000107597	0.151166	0.240871	Sign. Mut only
ADRB2	DLX2	0.254068	0.000108615	0.248259	0.0517039	Sign. Mut only
ADRB2	STX17	0.253943	0.000109496	-0.179724	0.162187	Sign. Mut only
ADRB2	SERPINB7	0.253891	0.000109862	0.263556	0.0384748	Sign. Both_PosBoth
ADRB2	ETS1	0.253881	0.000109937	0.119299	0.355722	Sign. Mut only
ADRB2	RNF19A	0.253827	0.000110323	-0.120694	0.350083	Sign. Mut only
ADRB2	ERO1L	0.253398	0.000113416	0.248692	0.0512844	Sign. Mut only
ADRB2	GBP1	0.25332	0.000113991	0.018093	0.888995	Sign. Mut only
ADRB2	OAS3	0.253063	0.000115891	-0.0673219	0.603136	Sign. Mut only
ADRB2	XG	0.253044	0.000116035	0.214012	0.0948701	Sign. Mut only
ADRB2	SPINK7	0.252987	0.000116461	0.356527	0.0044512	Sign. Both_PosBoth
ADRB2	ITPR3	0.252762	0.000118155	-0.109175	0.398288	Sign. Mut only
ADRB2	SLC24A3	0.252747	0.000118272	0.135519	0.29362	Sign. Mut only
ADRB2	GRK4	0.252451	0.000120538	0.171931	0.181481	Sign. Mut only
ADRB2	PVR	0.252377	0.000121115	0.220831	0.0845629	Sign. Mut only
ADRB2	RAB14	0.252078	0.000123463	-0.0825112	0.52376	Sign. Mut only
ADRB2	DDX60	0.252035	0.000123798	0.000948245	0.994164	Sign. Mut only
ADRB2	SH2D2A	0.252001	0.00012407	0.131125	0.309695	Sign. Mut only
ADRB2	CD82	0.251992	0.000124142	0.253222	0.0470571	Sign. Both_PosBoth
ADRB2	IK	0.251443	0.000128582	0.100009	0.439295	Sign. Mut only
ADRB2	AGTRAP	0.251255	0.000130133	-0.165186	0.199479	Sign. Mut only
ADRB2	RHBDF1	0.251045	0.000131895	-0.182027	0.156783	Sign. Mut only
ADRB2	KIF12	0.250975	0.000132487	0.0982923	0.447227	Sign. Mut only
ADRB2	SQRDL	0.250934	0.000132832	0.217299	0.0897852	Sign. Mut only
ADRB2	DNER	0.250831	0.00013371	0.237924	0.0625852	Sign. Mut only
ADRB2	RTN4	0.250617	0.000135547	0.33573	0.00763833	Sign. Both_PosBoth
ADRB2	SMTN	0.250518	0.000136402	0.282005	0.0263781	Sign. Both_PosBoth
ADRB2	ANKS1A	0.250306	0.000138257	0.149726	0.245435	Sign. Mut only
ADRB2	IL18	0.250043	0.00014059	0.26276	0.0390861	Sign. Both_PosBoth
ADRB2	S100A14	0.249992	0.000141041	0.251731	0.0484156	Sign. Both_PosBoth
ADRB2	OPTN	0.249953	0.000141393	0.363038	0.00373118	Sign. Both_PosBoth
ADRB2	LOC152225	0.249833	0.000142474	0.127805	0.322211	Sign. Mut only
ADRB2	TMEM161B	0.249814	0.000142648	-0.0105898	0.934893	Sign. Mut only
ADRB2	TMPRSS13	0.249758	0.000143153	0.124934	0.33329	Sign. Mut only
ADRB2	HRAS	0.249729	0.000143424	0.0108725	0.93316	Sign. Mut only
ADRB2	INADL	0.249591	0.000144683	-0.00645682	0.960276	Sign. Mut only
ADRB2	FAM129A	0.24956	0.000144967	0.28936	0.0225428	Sign. Both_PosBoth
ADRB2	GSDMA	0.249542	0.000145135	0.338951	0.00704177	Sign. Both_PosBoth
ADRB2	CNOT6	0.249533	0.000145219	0.0373706	0.773064	Sign. Mut only
ADRB2	HIST1H2BC	0.249458	0.000145906	0.231862	0.0697815	Sign. Mut only
ADRB2	EPN1	0.249142	0.00014886	0.150796	0.242038	Sign. Mut only
ADRB2	CASP1	0.248791	0.000152205	0.0562341	0.664201	Sign. Mut only
ADRB2	NT5C3	0.248626	0.000153798	-0.0415234	0.748635	Sign. Mut only
ADRB2	LHX1	0.248283	0.000157171	0.0384511	0.766686	Sign. Mut only
ADRB2	EFEMP1	0.248279	0.000157209	0.188271	0.142807	Sign. Mut only
ADRB2	KANK1	0.248126	0.000158731	0.0452662	0.726825	Sign. Mut only
ADRB2	SHC1	0.248111	0.000158887	-0.0439855	0.734264	Sign. Mut only
ADRB2	NFKBIZ	0.247912	0.00016089	0.247745	0.0522065	Sign. Mut only
ADRB2	SLC27A4	0.247318	0.000167014	0.150871	0.2418	Sign. Mut only
ADRB2	LRRFIP2	0.24725	0.000167733	0.232341	0.0691899	Sign. Mut only
ADRB2	LRRC8A	0.24719	0.000168363	0.096986	0.453316	Sign. Mut only
ADRB2	RAC1	0.247184	0.000168432	0.195149	0.128513	Sign. Mut only
ADRB2	TAS2R60	0.247087	0.000169458	0.0823617	0.524515	Sign. Mut only
ADRB2	ZDHHC18	0.247024	0.000170134	0.106316	0.410833	Sign. Mut only
ADRB2	PDZD2	0.247017	0.000170206	-0.0188743	0.884234	Sign. Mut only
ADRB2	ANXA2P2	0.246854	0.000171953	0.041539	0.748544	Sign. Mut only
ADRB2	ADM	0.2468	0.000172543	0.353529	0.0048221	Sign. Both_PosBoth
ADRB2	SDCBP2	0.246795	0.00017259	0.320616	0.0110659	Sign. Both_PosBoth
ADRB2	CST3	0.246722	0.00017339	0.130625	0.31156	Sign. Mut only
ADRB2	KPRP	0.246709	0.00017353	0.26932	0.0342808	Sign. Both_PosBoth
ADRB2	MIOS	0.246581	0.000174926	0.0686401	0.596043	Sign. Mut only
ADRB2	SPRR2D	0.246575	0.000174993	0.414718	0.000804253	Sign. Both_PosBoth
ADRB2	CCM2	0.246514	0.000175663	0.0140981	0.913397	Sign. Mut only
ADRB2	EPHA1	0.246465	0.000176204	0.120115	0.352415	Sign. Mut only
ADRB2	SP100	0.246455	0.000176319	0.0707598	0.584715	Sign. Mut only
ADRB2	DUSP14	0.246285	0.000178202	0.303595	0.0164498	Sign. Both_PosBoth
ADRB2	MAP3K1	0.246208	0.000179057	-0.186056	0.147655	Sign. Mut only
ADRB2	S100A16	0.245925	0.000182261	0.22661	0.0765382	Sign. Mut only
ADRB2	ACY3	0.245909	0.000182444	-0.294663	0.0200808	Sign. Both_PosMut_NegWT
ADRB2	PCDHGC3	0.245903	0.000182514	0.0980849	0.44819	Sign. Mut only
ADRB2	PACS1	0.245901	0.000182539	0.0390319	0.763263	Sign. Mut only
ADRB2	ELL	0.245802	0.000183669	0.248592	0.0513807	Sign. Mut only
ADRB2	NECAP2	0.245798	0.000183709	0.0530973	0.681902	Sign. Mut only
ADRB2	KIAA1161	0.245785	0.000183856	0.0363497	0.779105	Sign. Mut only
ADRB2	SLC35D1	0.245637	0.000185572	-0.106568	0.409716	Sign. Mut only
ADRB2	PRDM4	0.24561	0.000185881	0.178826	0.164329	Sign. Mut only
ADRB2	ESRP1	0.245576	0.000186277	0.194107	0.130607	Sign. Mut only
ADRB2	CDC42	0.245541	0.000186688	0.294234	0.0202709	Sign. Both_PosBoth
ADRB2	ANKRD5	0.245293	0.000189595	0.187639	0.144177	Sign. Mut only
ADRB2	HYAL4	0.245288	0.000189655	0.135314	0.294356	Sign. Mut only
ADRB2	SPTAN1	0.245213	0.00019054	-0.0486683	0.707186	Sign. Mut only
ADRB2	RAB3D	0.245109	0.00019178	0.149411	0.24644	Sign. Mut only
ADRB2	MPRIP	0.244942	0.000193784	0.0482761	0.70944	Sign. Mut only
ADRB2	ICMT	0.2449	0.000194295	0.0902496	0.485434	Sign. Mut only
ADRB2	TRPM4	0.244846	0.000194948	0.050832	0.694792	Sign. Mut only
ADRB2	TMPRSS11D	0.244652	0.000197314	0.275663	0.0301122	Sign. Both_PosBoth
ADRB2	MYD88	0.244298	0.000201704	0.233056	0.068314	Sign. Mut only
ADRB2	MFAP3	0.244131	0.000203805	0.0200126	0.877304	Sign. Mut only
ADRB2	KIAA0922	0.243985	0.000205662	0.150927	0.241626	Sign. Mut only
ADRB2	INPP1	0.243984	0.000205675	0.115071	0.373146	Sign. Mut only
ADRB2	LOC388692	0.243935	0.000206295	-0.376153	0.0025863	Sign. Both_PosMut_NegWT
ADRB2	ROD1	0.243822	0.000207746	0.138962	0.281411	Sign. Mut only
ADRB2	KIAA1539	0.243731	0.000208923	0.290367	0.0220565	Sign. Both_PosBoth
ADRB2	SBSN	0.243646	0.000210026	0.438305	0.000366536	Sign. Both_PosBoth
ADRB2	APOL6	0.243616	0.000210419	-0.0475538	0.713599	Sign. Mut only
ADRB2	CYTSB	0.243552	0.000211246	-0.0832864	0.519853	Sign. Mut only
ADRB2	LPAR6	0.243442	0.000212689	0.267878	0.0352923	Sign. Both_PosBoth
ADRB2	AACS	0.243438	0.000212747	0.0356868	0.783034	Sign. Mut only
ADRB2	RANBP6	0.242904	0.000219879	-0.128628	0.319079	Sign. Mut only
ADRB2	PSORS1C1	0.242769	0.000221714	-0.0699468	0.589048	Sign. Mut only
ADRB2	RTTN	0.242731	0.000222237	0.166492	0.195898	Sign. Mut only
ADRB2	WFDC5	0.242156	0.00023025	0.436399	0.000391401	Sign. Both_PosBoth
ADRB2	VSIG1	0.241979	0.000232774	0.197775	0.123352	Sign. Mut only
ADRB2	TRHDE	0.241865	0.000234407	-0.0600186	0.643087	Sign. Mut only
ADRB2	FEZ1	0.241782	0.000235611	0.0922047	0.475991	Sign. Mut only
ADRB2	PLEKHA2	0.241697	0.000236841	0.203772	0.112159	Sign. Mut only
ADRB2	MLKL	0.241638	0.0002377	-0.0857635	0.50747	Sign. Mut only
ADRB2	EAF1	0.241635	0.000237741	0.105475	0.414563	Sign. Mut only
ADRB2	EHF	0.241609	0.000238121	0.332368	0.00830774	Sign. Both_PosBoth
ADRB2	OVOL1	0.241287	0.000242875	0.406936	0.0010296	Sign. Both_PosBoth
ADRB2	PTPN21	0.241234	0.000243669	0.0753872	0.560332	Sign. Mut only
ADRB2	C14orf64	0.240901	0.00024869	0.0884994	0.49397	Sign. Mut only
ADRB2	NBEAL2	0.240888	0.000248892	0.157125	0.22261	Sign. Mut only
ADRB2	RNF222	0.240825	0.000249846	0.378341	0.00242935	Sign. Both_PosBoth
ADRB2	BLZF1	0.240734	0.000251247	0.0180652	0.889164	Sign. Mut only
ADRB2	UBE2D3	0.240549	0.000254111	0.347741	0.00561607	Sign. Both_PosBoth
ADRB2	ANXA2	0.240323	0.000257632	0.061057	0.637341	Sign. Mut only
ADRB2	B2M	0.240277	0.000258369	0.266299	0.0364287	Sign. Both_PosBoth
ADRB2	ALOXE3	0.240046	0.000262037	0.348257	0.00554095	Sign. Both_PosBoth
ADRB2	TNFRSF1A	0.239736	0.000267032	0.406707	0.00103702	Sign. Both_PosBoth
ADRB2	ACTB	0.239721	0.000267278	0.236069	0.0647208	Sign. Mut only
ADRB2	DENND2D	0.239613	0.000269029	-0.0317256	0.806623	Sign. Mut only
ADRB2	IL12RB2	0.239548	0.000270097	0.13246	0.304752	Sign. Mut only
ADRB2	HPS6	0.239483	0.000271168	-0.17614	0.170862	Sign. Mut only
ADRB2	C6orf142	0.239407	0.000272434	0.292016	0.0212795	Sign. Both_PosBoth
ADRB2	ENAH	0.239334	0.000273641	0.207448	0.105693	Sign. Mut only
ADRB2	LARP1	0.239244	0.000275137	-0.147598	0.252285	Sign. Mut only
ADRB2	LOC340508	0.239111	0.000277377	0.193512	0.131814	Sign. Mut only
ADRB2	INF2	0.239101	0.000277552	-0.114578	0.375211	Sign. Mut only
ADRB2	NSFL1C	0.2391	0.000277564	0.317908	0.0118036	Sign. Both_PosBoth
ADRB2	CLDN1	0.239004	0.000279177	0.0704918	0.586142	Sign. Mut only
ADRB2	RYR3	0.238955	0.000280024	0.175556	0.172307	Sign. Mut only
ADRB2	SLC2A1	0.238898	0.000280991	0.246834	0.0531055	Sign. Mut only
ADRB2	RUFY1	0.238783	0.000282961	-0.0599879	0.643257	Sign. Mut only
ADRB2	TAF13	0.238713	0.000284154	0.336275	0.00753434	Sign. Both_PosBoth
ADRB2	IGSF8	0.238688	0.000284589	0.151775	0.238958	Sign. Mut only
ADRB2	TBC1D3	0.238684	0.000284663	0.137007	0.288302	Sign. Mut only
ADRB2	KIAA1239	0.238654	0.000285178	0.172399	0.180276	Sign. Mut only
ADRB2	CDYL2	0.238587	0.000286332	0.0766074	0.553983	Sign. Mut only
ADRB2	SEC24C	0.238427	0.000289129	0.229631	0.0725912	Sign. Mut only
ADRB2	LPCAT2	0.23827	0.000291883	-0.0240202	0.852984	Sign. Mut only
ADRB2	PLP2	0.238197	0.000293192	0.159574	0.215393	Sign. Mut only
ADRB2	TUBA1C	0.238188	0.000293346	0.316079	0.0123257	Sign. Both_PosBoth
ADRB2	PLK3	0.238133	0.000294328	0.220331	0.0852874	Sign. Mut only
ADRB2	SPRR2G	0.238084	0.000295197	0.413087	0.000847393	Sign. Both_PosBoth
ADRB2	ZC3H12C	0.238074	0.000295373	0.0145787	0.910457	Sign. Mut only
ADRB2	FAF2	0.237875	0.000298955	-0.0554023	0.668878	Sign. Mut only
ADRB2	TTC7A	0.237875	0.000298956	0.0908188	0.482674	Sign. Mut only
ADRB2	AP4E1	0.237574	0.000304442	0.0636479	0.623098	Sign. Mut only
ADRB2	C11orf20	0.237489	0.000306009	0.171584	0.182376	Sign. Mut only
ADRB2	JAG1	0.237383	0.00030796	-0.0225633	0.861811	Sign. Mut only
ADRB2	MACF1	0.237331	0.000308923	0.116299	0.368035	Sign. Mut only
ADRB2	HSPA2	0.237256	0.000310323	0.275902	0.0299644	Sign. Both_PosBoth
ADRB2	LOC647121	0.237175	0.000311858	-0.0180795	0.889077	Sign. Mut only
ADRB2	HIVEP3	0.23714	0.000312505	-0.0787593	0.542871	Sign. Mut only
ADRB2	CLCA4	0.237096	0.000313334	-0.00349655	0.978482	Sign. Mut only
ADRB2	KIAA0368	0.236908	0.00031691	-0.0727399	0.574223	Sign. Mut only
ADRB2	COL16A1	0.236844	0.000318125	0.147032	0.254126	Sign. Mut only
ADRB2	DUS2L	0.236735	0.000320227	0.153868	0.232467	Sign. Mut only
ADRB2	SEMA3C	0.236604	0.000322753	0.287309	0.0235618	Sign. Both_PosBoth
ADRB2	SLC25A22	0.23652	0.000324392	-0.0901471	0.485932	Sign. Mut only
ADRB2	JHDM1D	0.236502	0.000324742	0.259848	0.0413913	Sign. Both_PosBoth
ADRB2	C21orf125	0.236465	0.000325463	-0.0154564	0.90509	Sign. Mut only
ADRB2	RBM22	0.2364	0.000326727	0.0399511	0.757856	Sign. Mut only
ADRB2	RFX2	0.236311	0.000328492	0.110057	0.394465	Sign. Mut only
ADRB2	TMEM229B	0.236175	0.000331183	-0.201262	0.116745	Sign. Mut only
ADRB2	PLSCR3	0.235896	0.000336758	0.222119	0.0827198	Sign. Mut only
ADRB2	CDSN	0.235867	0.000337354	0.329952	0.00881978	Sign. Both_PosBoth
ADRB2	FEM1B	0.235819	0.000338319	0.248969	0.051017	Sign. Mut only
ADRB2	RHOG	0.235785	0.000339015	0.167887	0.192125	Sign. Mut only
ADRB2	MLLT4	0.235742	0.000339898	0.152637	0.236269	Sign. Mut only
ADRB2	SFTPD	0.235656	0.000341635	0.318796	0.0115571	Sign. Both_PosBoth
ADRB2	PTHLH	0.235612	0.00034254	0.22097	0.0843621	Sign. Mut only
ADRB2	FAM83B	0.235329	0.000348395	0.146798	0.254893	Sign. Mut only
ADRB2	HOMER2	0.235277	0.000349473	0.316056	0.0123323	Sign. Both_PosBoth
ADRB2	FAM120A	0.235257	0.000349895	-0.166239	0.196587	Sign. Mut only
ADRB2	CMIP	0.235211	0.000350859	-0.00822001	0.949441	Sign. Mut only
ADRB2	CDC42BPG	0.235065	0.000353942	-0.0932444	0.471009	Sign. Mut only
ADRB2	ARNTL2	0.234948	0.000356425	0.330558	0.00868898	Sign. Both_PosBoth
ADRB2	BIRC3	0.234799	0.000359599	0.32361	0.010297	Sign. Both_PosBoth
ADRB2	RRAGC	0.234787	0.000359856	0.1971	0.124664	Sign. Mut only
ADRB2	HOOK1	0.234753	0.000360597	0.349043	0.00542811	Sign. Both_PosBoth
ADRB2	EGLN3	0.234726	0.00036116	0.154087	0.231795	Sign. Mut only
ADRB2	NRAS	0.234442	0.000367327	0.241904	0.0581949	Sign. Mut only
ADRB2	GPR153	0.234377	0.000368763	-0.262058	0.0396318	Sign. Both_PosMut_NegWT
ADRB2	UBA6	0.234297	0.00037051	0.0339412	0.793407	Sign. Mut only
ADRB2	SNAI2	0.234227	0.000372065	0.044744	0.729856	Sign. Mut only
ADRB2	DHX32	0.233964	0.000377928	0.107222	0.406831	Sign. Mut only
ADRB2	SLC44A3	0.233954	0.000378152	0.158485	0.218582	Sign. Mut only
ADRB2	C1orf74	0.233674	0.000384498	0.154839	0.229498	Sign. Mut only
ADRB2	C1orf106	0.233573	0.000386809	0.0789239	0.542026	Sign. Mut only
ADRB2	CKMT1B	0.233477	0.000389027	0.216907	0.0903807	Sign. Mut only
ADRB2	SMPDL3A	0.233411	0.000390557	0.173523	0.177411	Sign. Mut only
ADRB2	C14orf21	0.23338	0.000391277	0.320968	0.010973	Sign. Both_PosBoth
ADRB2	C4orf38	0.233086	0.00039815	-0.0289848	0.823046	Sign. Mut only
ADRB2	DYRK3	0.233053	0.000398927	-0.0141515	0.91307	Sign. Mut only
ADRB2	GIPC1	0.232883	0.00040297	0.363563	0.0036779	Sign. Both_PosBoth
ADRB2	RABGGTA	0.232736	0.000406482	0.243553	0.0564507	Sign. Mut only
ADRB2	FIGN	0.232726	0.000406709	0.187793	0.143843	Sign. Mut only
ADRB2	TPRG1L	0.23266	0.00040831	0.254953	0.0455191	Sign. Both_PosBoth
ADRB2	PAK6	0.232518	0.000411739	-0.135879	0.292325	Sign. Mut only
ADRB2	HERC6	0.232507	0.000412013	0.0744577	0.565191	Sign. Mut only
ADRB2	PTK6	0.232345	0.00041599	0.0935663	0.469473	Sign. Mut only
ADRB2	TXN	0.232302	0.00041704	0.0962129	0.456942	Sign. Mut only
ADRB2	IFIT3	0.232256	0.000418159	-0.0911943	0.480859	Sign. Mut only
ADRB2	PAX5	0.232247	0.000418398	0.0118524	0.927151	Sign. Mut only
ADRB2	OSBP2	0.232213	0.000419226	0.145204	0.260144	Sign. Mut only
ADRB2	PDPN	0.232185	0.000419931	0.294407	0.0201939	Sign. Both_PosBoth
ADRB2	KIAA1949	0.232168	0.000420341	0.0347047	0.788865	Sign. Mut only
ADRB2	RASSF10	0.232143	0.000420965	-0.0121711	0.925198	Sign. Mut only
ADRB2	AMIGO2	0.232015	0.00042416	-0.0171788	0.89457	Sign. Mut only
ADRB2	GLI3	0.231993	0.000424697	-0.264568	0.0377091	Sign. Both_PosMut_NegWT
ADRB2	ERCC6	0.231866	0.00042789	0.0100373	0.938284	Sign. Mut only
ADRB2	PDCD1LG2	0.231727	0.000431411	0.0109354	0.932774	Sign. Mut only
ADRB2	RAD50	0.231696	0.000432194	-0.173495	0.177482	Sign. Mut only
ADRB2	APP	0.231232	0.000444172	0.161331	0.210316	Sign. Mut only
ADRB2	C6orf59	0.231217	0.000444554	0.163511	0.204137	Sign. Mut only
ADRB2	CD274	0.231174	0.000445668	0.0288124	0.824082	Sign. Mut only
ADRB2	MKNK2	0.230994	0.000450425	0.191863	0.135202	Sign. Mut only
ADRB2	SORCS2	0.230918	0.000452438	0.177192	0.16828	Sign. Mut only
ADRB2	CDH13	0.230915	0.000452521	0.126157	0.328541	Sign. Mut only
ADRB2	ACTN1	0.230832	0.000454723	0.0606335	0.639682	Sign. Mut only
ADRB2	CDK9	0.23081	0.000455296	-0.0924422	0.47485	Sign. Mut only
ADRB2	CLMN	0.230657	0.000459411	0.0359194	0.781655	Sign. Mut only
ADRB2	DNAJC5	0.230404	0.000466277	0.289022	0.022708	Sign. Both_PosBoth
ADRB2	IFNA1	0.230219	0.000471353	0.0272837	0.833278	Sign. Mut only
ADRB2	USH1G	0.230144	0.000473407	0.298734	0.0183491	Sign. Both_PosBoth
ADRB2	NFIL3	0.230129	0.000473831	0.0704749	0.586232	Sign. Mut only
ADRB2	GPR37	0.230113	0.000474277	0.164274	0.202007	Sign. Mut only
ADRB2	KRT84	0.229935	0.000479241	0.0287525	0.824442	Sign. Mut only
ADRB2	SDR9C7	0.229909	0.000479967	0.383257	0.00210724	Sign. Both_PosBoth
ADRB2	PRSS12	0.229821	0.000482451	0.0185484	0.886219	Sign. Mut only
ADRB2	PI3	0.229692	0.000486095	0.398295	0.00134533	Sign. Both_PosBoth
ADRB2	TNFRSF21	0.229681	0.000486392	0.328019	0.00924926	Sign. Both_PosBoth
ADRB2	FGD4	0.229674	0.000486608	0.266272	0.0364487	Sign. Both_PosBoth
ADRB2	TPD52L2	0.229645	0.000487427	0.334625	0.00785302	Sign. Both_PosBoth
ADRB2	HPSE	0.229598	0.000488755	0.319242	0.011435	Sign. Both_PosBoth
ADRB2	PGM2	0.229592	0.00048893	0.23867	0.0617428	Sign. Mut only
ADRB2	EEA1	0.229314	0.000496909	0.201756	0.11583	Sign. Mut only
ADRB2	HIST1H2AC	0.229297	0.000497405	-0.00165035	0.989843	Sign. Mut only
ADRB2	ABL2	0.229127	0.000502362	-0.00195364	0.987976	Sign. Mut only
ADRB2	FAM110A	0.22899	0.000506386	0.0754208	0.560156	Sign. Mut only
ADRB2	ZYX	0.228885	0.000509481	-0.0305714	0.813529	Sign. Mut only
ADRB2	MYO16	0.228882	0.000509583	0.216269	0.0913553	Sign. Mut only
ADRB2	BCL11B	0.228847	0.000510615	0.379434	0.00235417	Sign. Both_PosBoth
ADRB2	APLN	0.228628	0.000517154	0.186185	0.147368	Sign. Mut only
ADRB2	CXCL10	0.228505	0.000520863	0.0366536	0.777306	Sign. Mut only
ADRB2	SLC6A9	0.228446	0.000522665	0.224363	0.0795839	Sign. Mut only
ADRB2	WDR66	0.228444	0.000522707	0.277588	0.028935	Sign. Both_PosBoth
ADRB2	SFXN3	0.228229	0.000529266	0.0435575	0.736756	Sign. Mut only
ADRB2	CTNNBIP1	0.228211	0.000529834	0.285871	0.0242987	Sign. Both_PosBoth
ADRB2	D4S234E	0.228193	0.000530397	0.377789	0.0024681	Sign. Both_PosBoth
ADRB2	SDK2	0.228183	0.0005307	0.017179	0.894569	Sign. Mut only
ADRB2	WDR63	0.228177	0.000530878	-0.021511	0.868196	Sign. Mut only
ADRB2	C10orf47	0.228136	0.000532129	0.440669	0.000337692	Sign. Both_PosBoth
ADRB2	COL7A1	0.228095	0.000533418	-0.0128157	0.921248	Sign. Mut only
ADRB2	SC4MOL	0.227976	0.000537088	0.173987	0.176237	Sign. Mut only
ADRB2	ALDH3B2	0.227972	0.000537237	0.174571	0.174766	Sign. Mut only
ADRB2	FLII	0.227722	0.000545045	0.184537	0.151049	Sign. Mut only
ADRB2	HOPX	0.227691	0.00054605	0.364653	0.00356938	Sign. Both_PosBoth
ADRB2	SP6	0.227648	0.000547411	0.110623	0.392023	Sign. Mut only
ADRB2	RABGEF1	0.227608	0.000548656	0.277065	0.0292512	Sign. Both_PosBoth
ADRB2	LYPLA2P1	0.227482	0.000552691	-0.056534	0.662518	Sign. Mut only
ADRB2	PTGS2	0.227458	0.000553461	0.364844	0.00355071	Sign. Both_PosBoth
ADRB2	CXCL2	0.227352	0.000556855	0.230355	0.0716691	Sign. Mut only
ADRB2	VNN3	0.227351	0.000556881	0.217607	0.0893197	Sign. Mut only
ADRB2	CDK6	0.227189	0.000562111	0.0229534	0.859445	Sign. Mut only
ADRB2	KYNU	0.227173	0.000562629	-0.105241	0.415605	Sign. Mut only
ADRB2	PLS3	0.227138	0.000563783	0.325579	0.00981705	Sign. Both_PosBoth
ADRB2	WFDC12	0.227122	0.000564285	0.465865	0.000135743	Sign. Both_PosBoth
ADRB2	STX6	0.227111	0.000564638	-0.0558908	0.66613	Sign. Mut only
ADRB2	GPR1	0.22711	0.000564685	0.301166	0.0173767	Sign. Both_PosBoth
ADRB2	RTP3	0.227087	0.00056542	-0.0274785	0.832105	Sign. Mut only
ADRB2	DDX41	0.227032	0.000567222	0.210046	0.1013	Sign. Mut only
ADRB2	P4HA2	0.226927	0.000570676	0.276324	0.0297037	Sign. Both_PosBoth
ADRB2	CA12	0.226839	0.000573582	0.140043	0.277647	Sign. Mut only
ADRB2	PRSS8	0.226809	0.000574577	0.226111	0.0772059	Sign. Mut only
ADRB2	SLC39A2	0.226677	0.000578952	0.171125	0.183567	Sign. Mut only
ADRB2	TRIM5	0.226554	0.00058308	-0.0245445	0.849812	Sign. Mut only
ADRB2	GLRA4	0.226479	0.000585616	0.208688	0.103578	Sign. Mut only
ADRB2	RTCD1	0.226431	0.000587228	0.203797	0.112113	Sign. Mut only
ADRB2	IGFL1	0.226404	0.000588144	0.295212	0.0198395	Sign. Both_PosBoth
ADRB2	FAM174A	0.226317	0.000591095	0.206426	0.107461	Sign. Mut only
ADRB2	STOM	0.226288	0.000592081	-0.0315571	0.80763	Sign. Mut only
ADRB2	DNAJB1	0.22602	0.00060127	0.470799	0.000112601	Sign. Both_PosBoth
ADRB2	NDE1	0.225881	0.000606085	0.00749155	0.953917	Sign. Mut only
ADRB2	CDC42EP3	0.225849	0.000607199	0.0564783	0.662831	Sign. Mut only
ADRB2	LOC554202	0.225501	0.00061944	0.254601	0.0458278	Sign. Both_PosBoth
ADRB2	CCDC68	0.225473	0.000620439	0.198848	0.121289	Sign. Mut only
ADRB2	ABTB2	0.225132	0.000632692	0.102539	0.427748	Sign. Mut only
ADRB2	DSTN	0.22506	0.000635293	0.265205	0.0372342	Sign. Both_PosBoth
ADRB2	MPZL1	0.224905	0.000640964	-0.0130211	0.91999	Sign. Mut only
ADRB2	BMP2K	0.224864	0.000642456	0.165867	0.197605	Sign. Mut only
ADRB2	RAP1A	0.224697	0.000648609	0.242826	0.0572141	Sign. Mut only
ADRB2	CTR9	0.224632	0.000651038	0.0851445	0.51055	Sign. Mut only
ADRB2	ERC1	0.224166	0.000668549	0.145795	0.258188	Sign. Mut only
ADRB2	TNIP1	0.223532	0.000693112	0.291385	0.0215743	Sign. Both_PosBoth
ADRB2	B3GNT5	0.223179	0.000707159	0.41411	0.000820096	Sign. Both_PosBoth
ADRB2	CSTA	0.222995	0.00071457	0.414452	0.00081115	Sign. Both_PosBoth
ADRB2	FBXO46	0.22295	0.000716423	0.170929	0.184077	Sign. Mut only
ADRB2	MSX2	0.222753	0.000724447	-0.0688743	0.594787	Sign. Mut only
ADRB2	AMMECR1	0.22258	0.000731576	0.252876	0.0473691	Sign. Both_PosBoth
ADRB2	FAM169A	0.222405	0.000738858	0.00990014	0.939125	Sign. Mut only
ADRB2	ARRDC1	0.222373	0.000740193	0.0507875	0.695047	Sign. Mut only
ADRB2	GALT	0.22227	0.000744516	0.0160832	0.90126	Sign. Mut only
ADRB2	KDSR	0.222238	0.000745886	-0.090955	0.482016	Sign. Mut only
ADRB2	TOB1	0.222147	0.000749713	-0.0346697	0.789073	Sign. Mut only
ADRB2	ANLN	0.221922	0.000759314	-0.0886813	0.49308	Sign. Mut only
ADRB2	CSPG4	0.221693	0.000769169	0.107806	0.404268	Sign. Mut only
ADRB2	FBXO42	0.221683	0.00076959	0.194836	0.12914	Sign. Mut only
ADRB2	KLF13	0.221612	0.000772692	0.180706	0.159866	Sign. Mut only
ADRB2	SLC44A5	0.221393	0.000782302	0.0311907	0.809822	Sign. Mut only
ADRB2	RBMS2	0.221032	0.000798318	-0.0327308	0.800619	Sign. Mut only
ADRB2	TMEM50A	0.221019	0.000798938	0.0312328	0.80957	Sign. Mut only
ADRB2	MAEA	0.220945	0.000802245	0.278339	0.0284858	Sign. Both_PosBoth
ADRB2	SIRPB1	0.22084	0.000807014	0.0391984	0.762284	Sign. Mut only
ADRB2	CXCR2	0.220828	0.000807563	0.17566	0.17205	Sign. Mut only
ADRB2	PPP1R15A	0.220764	0.000810441	0.409889	0.000938142	Sign. Both_PosBoth
ADRB2	DMKN	0.220644	0.000815943	0.305418	0.0157826	Sign. Both_PosBoth
ADRB2	ZBTB7B	0.220534	0.000820981	0.210153	0.101122	Sign. Mut only
ADRB2	MAPK6	0.220533	0.000821034	0.314284	0.0128571	Sign. Both_PosBoth
ADRB2	VPS13A	0.220494	0.000822837	-0.0758555	0.557891	Sign. Mut only
ADRB2	STARD4	0.220389	0.000827678	0.159934	0.214346	Sign. Mut only
ADRB2	TRIM21	0.22033	0.000830435	-0.0752091	0.561261	Sign. Mut only
ADRB2	KIAA1432	0.220325	0.000830642	-0.0554346	0.668696	Sign. Mut only
ADRB2	BCL9L	0.22028	0.00083276	-0.0707729	0.584645	Sign. Mut only
ADRB2	ATF3	0.220199	0.00083653	0.362744	0.0037613	Sign. Both_PosBoth
ADRB2	GRN	0.220087	0.000841791	0.184995	0.150019	Sign. Mut only
ADRB2	DUSP22	0.220084	0.000841921	0.421806	0.000638876	Sign. Both_PosBoth
ADRB2	UBE2V1	0.220016	0.000845153	0.324933	0.00997219	Sign. Both_PosBoth
ADRB2	RNF39	0.219959	0.000847841	0.369274	0.00314034	Sign. Both_PosBoth
ADRB2	PART1	0.219884	0.000851444	0.180445	0.16048	Sign. Mut only
ADRB2	DRAP1	0.219834	0.000853791	0.313401	0.013126	Sign. Both_PosBoth
ADRB2	ZDHHC5	0.219805	0.000855185	0.222459	0.0822376	Sign. Mut only
ADRB2	TRIM34	0.219651	0.000862601	0.0437294	0.735755	Sign. Mut only
ADRB2	GLYAT	0.219385	0.00087549	0.0493625	0.703201	Sign. Mut only
ADRB2	BZW1	0.219339	0.000877728	0.118543	0.3588	Sign. Mut only
ADRB2	MTHFR	0.219176	0.000885741	0.121992	0.34489	Sign. Mut only
ADRB2	AGPS	0.219102	0.000889442	0.0341473	0.79218	Sign. Mut only
ADRB2	SLC25A43	0.219066	0.000891196	0.117635	0.362521	Sign. Mut only
ADRB2	C14orf34	0.218475	0.000920991	0.113154	0.381213	Sign. Mut only
ADRB2	AKR1B15	0.218393	0.000925217	0.239421	0.0609034	Sign. Mut only
ADRB2	ADCY7	0.218358	0.000927039	0.0445415	0.731032	Sign. Mut only
ADRB2	OSBPL3	0.218352	0.000927349	-0.301388	0.0172901	Sign. Both_PosMut_NegWT
ADRB2	TARSL2	0.218161	0.000937211	0.350111	0.005278	Sign. Both_PosBoth
ADRB2	ST5	0.21811	0.000939876	-0.152847	0.235617	Sign. Mut only
ADRB2	CBLC	0.218066	0.000942169	0.127865	0.321982	Sign. Mut only
ADRB2	TRIP4	0.218032	0.000943939	0.292591	0.021014	Sign. Both_PosBoth
ADRB2	SLCO2A1	0.217715	0.000960699	0.108669	0.400491	Sign. Mut only
ADRB2	SP5	0.217676	0.000962787	0.321347	0.0108736	Sign. Both_PosBoth
ADRB2	IL1RN	0.217566	0.000968659	0.485457	6.35286e-05	Sign. Both_PosBoth
ADRB2	CALCOCO2	0.217488	0.000972842	0.219199	0.0869457	Sign. Mut only
ADRB2	C6orf106	0.217431	0.000975888	0.387227	0.00187559	Sign. Both_PosBoth
ADRB2	SCAMP4	0.217355	0.000980047	-0.267327	0.0356857	Sign. Both_PosMut_NegWT
ADRB2	CDK5R1	0.217224	0.000987121	0.183032	0.154467	Sign. Mut only
ADRB2	EIF2B2	0.217151	0.000991156	0.107065	0.407524	Sign. Mut only
ADRB2	MTF1	0.217129	0.000992342	0.219203	0.08694	Sign. Mut only
ADRB2	CDV3	0.217125	0.000992543	0.32921	0.00898249	Sign. Both_PosBoth
ADRB2	LRRFIP1	0.216998	0.000999534	0.141738	0.271816	Sign. Mut only
ADRB2	C1GALT1	0.216964	0.00100141	0.105716	0.413492	Sign. Mut only
ADRB2	STX11	0.216961	0.00100159	0.139453	0.279698	Sign. Mut only
ADRB2	SOX7	0.216951	0.00100214	-0.265897	0.036723	Sign. Both_PosMut_NegWT
ADRB2	RALA	0.216887	0.00100568	0.110642	0.391944	Sign. Mut only
ADRB2	MYO5A	0.216484	0.00102829	0.111662	0.387564	Sign. Mut only
ADRB2	TACSTD2	0.216225	0.00104305	0.264308	0.0379045	Sign. Both_PosBoth
ADRB2	MCC	0.216067	0.00105215	0.0575691	0.656722	Sign. Mut only
ADRB2	TMEM194B	0.215726	0.00107205	0.0289586	0.823203	Sign. Mut only
ADRB2	DDX58	0.215714	0.00107279	-0.0203016	0.875546	Sign. Mut only
ADRB2	PHLDA3	0.215694	0.00107397	0.168583	0.19026	Sign. Mut only
ADRB2	DISP2	0.215675	0.00107511	-0.0246763	0.849015	Sign. Mut only
ADRB2	ERG	0.215639	0.00107723	0.0857969	0.507304	Sign. Mut only
ADRB2	SULT1C3	0.215616	0.00107857	0.0631253	0.625961	Sign. Mut only
ADRB2	CSF2	0.215607	0.00107911	0.343313	0.00629887	Sign. Both_PosBoth
ADRB2	RHCG	0.215434	0.00108939	0.198657	0.121654	Sign. Mut only
ADRB2	IFIT2	0.215421	0.00109018	-0.154228	0.231363	Sign. Mut only
ADRB2	BIRC2	0.215314	0.0010966	0.188503	0.142307	Sign. Mut only
ADRB2	ZFYVE28	0.215313	0.00109662	0.228414	0.0741613	Sign. Mut only
ADRB2	DVL1	0.214914	0.00112088	0.149759	0.245328	Sign. Mut only
ADRB2	SERPINB6	0.21487	0.00112356	0.138158	0.284229	Sign. Mut only
ADRB2	LOC388152	0.214847	0.001125	0.139689	0.278876	Sign. Mut only
ADRB2	NOL6	0.21455	0.0011434	-0.156401	0.224775	Sign. Mut only
ADRB2	SNRK	0.214538	0.00114412	0.193252	0.132342	Sign. Mut only
ADRB2	DUSP18	0.214525	0.00114499	0.131678	0.307643	Sign. Mut only
ADRB2	RPTOR	0.214444	0.00115002	0.0420598	0.745497	Sign. Mut only
ADRB2	EPB41L4B	0.214409	0.00115225	0.264329	0.0378892	Sign. Both_PosBoth
ADRB2	FBXO3	0.214347	0.00115616	0.27089	0.0332069	Sign. Both_PosBoth
ADRB2	ENDOU	0.214212	0.00116471	0.349705	0.00533461	Sign. Both_PosBoth
ADRB2	C9orf69	0.21415	0.00116863	-0.11502	0.37336	Sign. Mut only
ADRB2	ABTB1	0.213978	0.00117966	0.15197	0.238349	Sign. Mut only
ADRB2	NMNAT1	0.213971	0.00118012	0.0774017	0.549869	Sign. Mut only
ADRB2	OAS2	0.213688	0.00119841	-0.134603	0.296924	Sign. Mut only
ADRB2	HIF1AN	0.213672	0.00119947	0.0193242	0.881493	Sign. Mut only
ADRB2	NACC2	0.21358	0.00120545	0.110844	0.391076	Sign. Mut only
ADRB2	OVOL2	0.213548	0.00120759	0.25062	0.049449	Sign. Both_PosBoth
ADRB2	SHANK2	0.213405	0.00121697	0.0146818	0.909826	Sign. Mut only
ADRB2	TAX1BP3	0.213289	0.00122471	0.200892	0.117432	Sign. Mut only
ADRB2	YWHAQ	0.21312	0.00123601	0.233497	0.0677782	Sign. Mut only
ADRB2	C17orf103	0.212659	0.00126725	0.215392	0.092708	Sign. Mut only
ADRB2	RIC8A	0.212629	0.00126933	-0.00706808	0.956519	Sign. Mut only
ADRB2	TAP1	0.212589	0.00127205	0.0351038	0.786494	Sign. Mut only
ADRB2	CCDC50	0.21223	0.00129701	-0.0381733	0.768324	Sign. Mut only
ADRB2	MVP	0.212224	0.00129746	0.0369887	0.775322	Sign. Mut only
ADRB2	WNT4	0.21217	0.00130126	0.363001	0.00373494	Sign. Both_PosBoth
ADRB2	UBASH3B	0.212107	0.00130567	-0.0843432	0.514552	Sign. Mut only
ADRB2	IFIT1B	0.212101	0.00130612	-0.221436	0.0836925	Sign. Mut only
ADRB2	ZFC3H1	0.212042	0.00131027	-0.0526742	0.684303	Sign. Mut only
ADRB2	NCRNA00032	0.21194	0.0013175	-0.0234333	0.856537	Sign. Mut only
ADRB2	MAP2K3	0.211805	0.00132711	0.317964	0.011788	Sign. Both_PosBoth
ADRB2	EPN3	0.211789	0.00132831	-0.0123638	0.924017	Sign. Mut only
ADRB2	TRIB1	0.211695	0.00133504	0.353438	0.00483374	Sign. Both_PosBoth
ADRB2	ALG14	0.21159	0.00134263	-0.0183916	0.887174	Sign. Mut only
ADRB2	GPR157	0.21135	0.00136009	0.0877885	0.49746	Sign. Mut only
ADRB2	CCNJL	0.211268	0.00136608	0.231162	0.0706532	Sign. Mut only
ADRB2	EFNA5	0.211268	0.00136613	0.159805	0.214722	Sign. Mut only
ADRB2	PLEKHM1	0.211172	0.00137321	0.270333	0.0335846	Sign. Both_PosBoth
ADRB2	THSD4	0.211132	0.00137612	0.00413511	0.974554	Sign. Mut only
ADRB2	HARS	0.211112	0.00137764	0.0152861	0.906131	Sign. Mut only
ADRB2	WDR55	0.211013	0.00138497	-0.00093393	0.994252	Sign. Mut only
ADRB2	GFOD1	0.210849	0.00139726	0.324451	0.0100895	Sign. Both_PosBoth
ADRB2	SCRN1	0.210833	0.00139848	-0.133311	0.301629	Sign. Mut only
ADRB2	PICALM	0.210811	0.00140009	0.136739	0.289254	Sign. Mut only
ADRB2	MYCBP2	0.210637	0.00141324	0.145913	0.2578	Sign. Mut only
ADRB2	RBM18	0.210566	0.00141865	-0.0115791	0.928826	Sign. Mut only
ADRB2	DAPK1	0.210376	0.00143318	-0.133785	0.299898	Sign. Mut only
ADRB2	KRT10	0.210225	0.00144483	0.35084	0.00517769	Sign. Both_PosBoth
ADRB2	KIAA0284	0.210183	0.00144807	0.0303908	0.814611	Sign. Mut only
ADRB2	CLCA3P	0.210171	0.00144899	0.136244	0.29102	Sign. Mut only
ADRB2	CLPX	0.209973	0.0014644	0.163187	0.205047	Sign. Mut only
ADRB2	KRT73	0.20986	0.00147328	0.250785	0.0492937	Sign. Both_PosBoth
ADRB2	NMNAT2	0.209854	0.00147381	-0.0304228	0.814419	Sign. Mut only
ADRB2	C12orf54	0.209775	0.00148006	0.193426	0.131989	Sign. Mut only
ADRB2	PITPNM1	0.209695	0.00148637	0.11145	0.388473	Sign. Mut only
ADRB2	IL1B	0.209537	0.00149897	0.435548	0.000402986	Sign. Both_PosBoth
ADRB2	LOC285205	0.209526	0.00149985	0.294035	0.0203599	Sign. Both_PosBoth
ADRB2	FAT1	0.20944	0.00150671	-0.131111	0.309748	Sign. Mut only
ADRB2	HLA-F	0.209373	0.00151215	0.177472	0.167598	Sign. Mut only
ADRB2	MAP3K9	0.209351	0.00151396	0.180313	0.160791	Sign. Mut only
ADRB2	ABCB8	0.209342	0.00151467	0.0186357	0.885687	Sign. Mut only
ADRB2	BRMS1	0.209337	0.00151503	0.257334	0.0434713	Sign. Both_PosBoth
ADRB2	HIATL1	0.209315	0.00151686	-0.0746147	0.564369	Sign. Mut only
ADRB2	COL27A1	0.209231	0.00152368	0.0344348	0.79047	Sign. Mut only
ADRB2	SDC1	0.209112	0.00153337	0.333911	0.0079945	Sign. Both_PosBoth
ADRB2	ERLIN1	0.208962	0.00154567	-0.0467469	0.718255	Sign. Mut only
ADRB2	MAN1B1	0.208735	0.00156444	-0.0505137	0.69661	Sign. Mut only
ADRB2	FUT1	0.208411	0.00159166	0.0965494	0.455362	Sign. Mut only
ADRB2	ZNF385A	0.208082	0.00161969	0.221655	0.0833799	Sign. Mut only
ADRB2	SULT2B1	0.207703	0.00165252	0.370923	0.00299871	Sign. Both_PosBoth
ADRB2	CD151	0.207648	0.00165738	0.107996	0.403436	Sign. Mut only
ADRB2	ARHGEF4	0.20764	0.00165806	0.159796	0.214747	Sign. Mut only
ADRB2	RREB1	0.207606	0.00166102	0.128071	0.321195	Sign. Mut only
ADRB2	NOX5	0.207524	0.00166824	0.0513956	0.691577	Sign. Mut only
ADRB2	ZBTB7A	0.207418	0.00167764	0.0790867	0.54119	Sign. Mut only
ADRB2	ZNFX1	0.207289	0.00168915	-0.149365	0.246588	Sign. Mut only
ADRB2	RAB35	0.206929	0.00172152	0.0492934	0.703597	Sign. Mut only
ADRB2	PTPN3	0.206881	0.00172589	-0.111262	0.38928	Sign. Mut only
ADRB2	UBC	0.206876	0.00172637	0.273257	0.0316407	Sign. Both_PosBoth
ADRB2	ETFDH	0.206864	0.00172752	0.132715	0.303814	Sign. Mut only
ADRB2	OAS1	0.20686	0.00172785	-0.000534604	0.99671	Sign. Mut only
ADRB2	C9orf30	0.206792	0.00173405	0.13366	0.300352	Sign. Mut only
ADRB2	TMEM184A	0.206791	0.00173412	0.172804	0.17924	Sign. Mut only
ADRB2	NCF2	0.20678	0.00173514	0.129893	0.314302	Sign. Mut only
ADRB2	PPP1R3B	0.20631	0.00177867	0.254018	0.0463444	Sign. Both_PosBoth
ADRB2	PI4K2B	0.206293	0.00178022	0.0607365	0.639112	Sign. Mut only
ADRB2	MT1E	0.206152	0.00179346	0.13433	0.297916	Sign. Mut only
ADRB2	HOXD11	0.205975	0.00181025	-0.0496752	0.701409	Sign. Mut only
ADRB2	TRPV3	0.205963	0.00181142	0.238483	0.0619533	Sign. Mut only
ADRB2	NLRP3	0.205955	0.00181214	0.182817	0.154961	Sign. Mut only
ADRB2	GPATCH3	0.205939	0.00181366	0.201582	0.116152	Sign. Mut only
ADRB2	MRRF	0.205931	0.0018145	-0.221356	0.0838081	Sign. Mut only
ADRB2	KLK7	0.205915	0.00181601	0.278881	0.0281656	Sign. Both_PosBoth
ADRB2	ANTXR2	0.205833	0.0018238	0.0692436	0.592808	Sign. Mut only
ADRB2	CAST	0.205811	0.00182593	-0.00322256	0.980168	Sign. Mut only
ADRB2	WDR44	0.205755	0.00183132	0.240041	0.0602176	Sign. Mut only
ADRB2	ZNF319	0.205739	0.00183281	0.0373012	0.773475	Sign. Mut only
ADRB2	HLA-B	0.205627	0.00184368	0.202338	0.114762	Sign. Mut only
ADRB2	PHLDA1	0.205598	0.00184645	-0.0127853	0.921435	Sign. Mut only
ADRB2	IRF7	0.205559	0.00185022	-0.0141232	0.913243	Sign. Mut only
ADRB2	PCSK7	0.205525	0.00185353	-0.0474141	0.714405	Sign. Mut only
ADRB2	PSMB7	0.205421	0.00186364	0.0657539	0.611622	Sign. Mut only
ADRB2	UBE3C	0.205149	0.00189043	0.00844913	0.948034	Sign. Mut only
ADRB2	KLK10	0.204945	0.00191073	0.395202	0.00147793	Sign. Both_PosBoth
ADRB2	TRIM14	0.204872	0.00191801	-0.110111	0.394233	Sign. Mut only
ADRB2	FAM46A	0.204807	0.00192455	0.0122731	0.924573	Sign. Mut only
ADRB2	IFNA13	0.204565	0.00194903	0.0881114	0.495873	Sign. Mut only
ADRB2	MYBL1	0.204554	0.00195011	-0.0281111	0.828298	Sign. Mut only
ADRB2	HSBP1L1	0.20453	0.00195255	0.200749	0.1177	Sign. Mut only
ADRB2	CD276	0.204422	0.0019636	-0.0156047	0.904184	Sign. Mut only
ADRB2	AGTPBP1	0.204372	0.00196871	0.231848	0.0697988	Sign. Mut only
ADRB2	IFIT1	0.204334	0.00197264	0.0435619	0.736731	Sign. Mut only
ADRB2	RAPGEF4	0.204277	0.00197853	0.0660621	0.60995	Sign. Mut only
ADRB2	PIP5KL1	0.204148	0.00199192	0.17095	0.184023	Sign. Mut only
ADRB2	ARHGEF3	0.204113	0.00199546	0.139077	0.281008	Sign. Mut only
ADRB2	RELA	0.204026	0.00200462	0.2684	0.0349235	Sign. Both_PosBoth
ADRB2	MID1IP1	0.204011	0.00200609	0.304106	0.0162604	Sign. Both_PosBoth
ADRB2	KLF5	0.203937	0.00201383	0.239626	0.060676	Sign. Mut only
ADRB2	CHMP5	0.203891	0.00201874	0.0648055	0.616779	Sign. Mut only
ADRB2	IL1F5	0.203659	0.00204325	0.436547	0.000389407	Sign. Both_PosBoth
ADRB2	ST3GAL5	0.203657	0.00204339	0.235123	0.0658326	Sign. Mut only
ADRB2	LCE2A	0.203347	0.00207657	0.18295	0.154657	Sign. Mut only
ADRB2	CAPN2	0.203312	0.00208033	0.0576688	0.656165	Sign. Mut only
ADRB2	CHMP1A	0.203312	0.00208043	0.214457	0.0941682	Sign. Mut only
ADRB2	STAT1	0.20331	0.00208056	-0.0853039	0.509756	Sign. Mut only
ADRB2	HSPA12A	0.203291	0.00208267	0.18645	0.146782	Sign. Mut only
ADRB2	RHBDD1	0.203278	0.00208402	-0.00874912	0.946192	Sign. Mut only
ADRB2	NRBF2	0.203217	0.00209061	0.379398	0.0023566	Sign. Both_PosBoth
ADRB2	SESN2	0.203159	0.00209691	0.14727	0.253351	Sign. Mut only
ADRB2	TNIP3	0.203138	0.00209926	-0.0408542	0.752556	Sign. Mut only
ADRB2	MMP1	0.202997	0.00211468	0.375744	0.00261666	Sign. Both_PosBoth
ADRB2	TRIML1	0.202723	0.0021449	0.232432	0.069078	Sign. Mut only
ADRB2	UBE2R2	0.202704	0.00214694	0.0719281	0.578514	Sign. Mut only
ADRB2	NIPAL2	0.202685	0.00214915	0.0536406	0.678824	Sign. Mut only
ADRB2	AP3B1	0.202632	0.00215498	0.0330311	0.798828	Sign. Mut only
ADRB2	SLU7	0.202547	0.00216455	0.0946136	0.464492	Sign. Mut only
ADRB2	GSTK1	0.202372	0.00218421	-0.131942	0.306663	Sign. Mut only
ADRB2	THBS1	0.202326	0.00218942	-0.0447338	0.729915	Sign. Mut only
ADRB2	BCL10	0.202304	0.00219182	0.306542	0.0153827	Sign. Both_PosBoth
ADRB2	ASCC3	0.202153	0.00220906	-0.0117959	0.927497	Sign. Mut only
ADRB2	GPRIN2	0.202136	0.002211	0.233482	0.0677962	Sign. Mut only
ADRB2	NMI	0.202134	0.00221123	0.0520283	0.687974	Sign. Mut only
ADRB2	SPOPL	0.20211	0.00221395	0.303031	0.0166614	Sign. Both_PosBoth
ADRB2	ZNF311	0.202075	0.00221798	-0.074742	0.563703	Sign. Mut only
ADRB2	RBM27	0.20206	0.00221965	0.0182054	0.888309	Sign. Mut only
ADRB2	MAN2A1	0.20201	0.00222534	0.107437	0.405887	Sign. Mut only
ADRB2	SLC22A14	0.202005	0.00222598	0.334605	0.00785695	Sign. Both_PosBoth
ADRB2	SULF2	0.201988	0.00222795	-0.0463766	0.720395	Sign. Mut only
ADRB2	GRPEL1	0.201823	0.00224694	0.359773	0.00407819	Sign. Both_PosBoth
ADRB2	YKT6	0.20181	0.00224848	-0.0110887	0.931834	Sign. Mut only
ADRB2	CNFN	0.201769	0.00225323	0.354418	0.00470934	Sign. Both_PosBoth
ADRB2	MGC45800	0.201597	0.00227326	0.130161	0.313297	Sign. Mut only
ADRB2	PAPD4	0.201564	0.00227713	-0.186568	0.146522	Sign. Mut only
ADRB2	POLR2L	0.201467	0.00228857	0.19881	0.121362	Sign. Mut only
ADRB2	DKFZp779M0652	0.20144	0.00229174	0.396621	0.0014157	Sign. Both_PosBoth
ADRB2	PTTG3P	0.201419	0.00229417	0.118814	0.357697	Sign. Mut only
ADRB2	KLHL2	0.201275	0.00231127	-0.104679	0.418113	Sign. Mut only
ADRB2	RTN4RL1	0.201252	0.00231403	0.266266	0.0364532	Sign. Both_PosBoth
ADRB2	ZPLD1	0.201216	0.00231832	0.228558	0.0739735	Sign. Mut only
ADRB2	RNF11	0.201073	0.00233541	0.289484	0.0224825	Sign. Both_PosBoth
ADRB2	ASB2	0.200964	0.00234845	0.20626	0.107749	Sign. Mut only
ADRB2	C20orf141	0.200867	0.00236017	0.224899	0.0788483	Sign. Mut only
ADRB2	TINF2	0.200852	0.00236204	0.466582	0.000132127	Sign. Both_PosBoth
ADRB2	VPS4B	0.200835	0.00236412	0.101837	0.430931	Sign. Mut only
ADRB2	KTN1	0.200597	0.00239315	0.279641	0.0277218	Sign. Both_PosBoth
ADRB2	RRAS2	0.200562	0.00239742	0.0924707	0.474713	Sign. Mut only
ADRB2	DLX4	0.200514	0.00240335	0.170616	0.184893	Sign. Mut only
ADRB2	FAM83C	0.200503	0.00240469	0.344877	0.00604989	Sign. Both_PosBoth
ADRB2	SERTAD1	0.200497	0.00240544	0.0880315	0.496266	Sign. Mut only
ADRB2	EIF3J	0.20048	0.00240749	0.184056	0.152134	Sign. Mut only
ADRB2	RASA1	0.200447	0.00241157	-0.0561456	0.664698	Sign. Mut only
ADRB2	SLC22A23	0.20042	0.00241486	0.329682	0.00887865	Sign. Both_PosBoth
ADRB2	HNRNPK	0.200317	0.00242772	-0.0603745	0.641115	Sign. Mut only
ADRB2	WASL	0.2002	0.00244221	0.184288	0.151609	Sign. Mut only
ADRB2	KRT31	0.200098	0.00245501	0.541924	5.3905e-06	Sign. Both_PosBoth
ADRB2	SLC19A3	0.200001	0.00246724	0.271877	0.0325457	Sign. Both_PosBoth
ADRB2	CLDN23	0.199983	0.0024695	0.00630142	0.961232	Sign. Mut only
ADRB2	STARD10	0.199946	0.00247416	0.281922	0.026424	Sign. Both_PosBoth
ADRB2	NFE2L1	0.19987	0.00248381	0.177808	0.166783	Sign. Mut only
ADRB2	DBNL	0.199853	0.00248604	0.0170734	0.895214	Sign. Mut only
ADRB2	CITED2	0.199793	0.00249357	-0.011482	0.929422	Sign. Mut only
ADRB2	TMC7	0.199783	0.00249485	-0.192712	0.133448	Sign. Mut only
ADRB2	SPRR2B	0.199731	0.00250146	0.375872	0.00260714	Sign. Both_PosBoth
ADRB2	LOC285629	0.19972	0.00250287	-0.0163745	0.899481	Sign. Mut only
ADRB2	CFL1	0.199616	0.00251626	0.373991	0.00275025	Sign. Both_PosBoth
ADRB2	IL11	0.199481	0.00253368	0.0760974	0.556633	Sign. Mut only
ADRB2	WWP1	0.199478	0.00253405	0.0370101	0.775196	Sign. Mut only
ADRB2	PAPD5	0.199474	0.00253455	0.262353	0.0394021	Sign. Both_PosBoth
ADRB2	FOXF2	0.199474	0.00253459	-0.167092	0.194269	Sign. Mut only
ADRB2	KLF3	0.19939	0.0025454	0.307132	0.0151762	Sign. Both_PosBoth
ADRB2	C19orf33	0.199245	0.0025643	0.0352254	0.785772	Sign. Mut only
ADRB2	EIF6	0.199187	0.00257191	0.290988	0.0217613	Sign. Both_PosBoth
ADRB2	LMX1B	0.198648	0.00264329	-0.196677	0.12549	Sign. Mut only
ADRB2	DTX3L	0.198554	0.00265603	-0.12474	0.334047	Sign. Mut only
ADRB2	ARHGAP22	0.198521	0.00266047	0.143487	0.265882	Sign. Mut only
ADRB2	TSC22D1	0.198477	0.00266647	0.221335	0.0838375	Sign. Mut only
ADRB2	PARP9	0.19843	0.00267273	0.047361	0.714711	Sign. Mut only
ADRB2	ACOT9	0.198424	0.00267353	0.223839	0.0803065	Sign. Mut only
ADRB2	TTC22	0.198352	0.00268333	0.104844	0.417376	Sign. Mut only
ADRB2	IFI6	0.198306	0.00268959	0.123337	0.339553	Sign. Mut only
ADRB2	NAA35	0.198289	0.00269194	-0.0842248	0.515144	Sign. Mut only
ADRB2	FOXQ1	0.19827	0.00269457	0.0600307	0.64302	Sign. Mut only
ADRB2	PPP6C	0.19815	0.00271093	0.0073713	0.954656	Sign. Mut only
ADRB2	DHX15	0.19813	0.00271368	-0.0270996	0.834387	Sign. Mut only
ADRB2	DENND4C	0.198041	0.00272596	-0.0608835	0.6383	Sign. Mut only
ADRB2	JUB	0.198005	0.00273092	0.173468	0.177551	Sign. Mut only
ADRB2	TCEB3	0.197906	0.00274476	-0.010265	0.936887	Sign. Mut only
ADRB2	AHCYL2	0.19786	0.00275107	0.115012	0.373396	Sign. Mut only
ADRB2	ADAM9	0.197829	0.00275543	0.176672	0.169554	Sign. Mut only
ADRB2	LRP10	0.197817	0.00275705	0.0421772	0.74481	Sign. Mut only
ADRB2	TIAF1	0.197727	0.00276966	0.162618	0.206654	Sign. Mut only
ADRB2	FOSB	0.197444	0.00280952	0.35076	0.00518868	Sign. Both_PosBoth
ADRB2	LCE3C	0.197401	0.00281561	0.0767061	0.553471	Sign. Mut only
ADRB2	LOC388955	0.197286	0.00283211	0.245936	0.0540041	Sign. Mut only
ADRB2	SUCLA2	0.197256	0.00283632	0.405099	0.0010905	Sign. Both_PosBoth
ADRB2	KIF13A	0.197099	0.00285899	0.309052	0.014521	Sign. Both_PosBoth
ADRB2	USP17L2	0.197087	0.00286064	0.213813	0.0951842	Sign. Mut only
ADRB2	LETM1	0.197073	0.00286268	0.0227914	0.860427	Sign. Mut only
ADRB2	IGFBP6	0.19688	0.00289071	0.0785145	0.54413	Sign. Mut only
ADRB2	FLG	0.196861	0.00289343	0.0635166	0.623817	Sign. Mut only
ADRB2	MTSS1	0.196796	0.00290285	0.139914	0.278095	Sign. Mut only
ADRB2	HIGD1A	0.196756	0.00290875	0.266313	0.036419	Sign. Both_PosBoth
ADRB2	NR3C1	0.196556	0.00293812	-0.00670764	0.958734	Sign. Mut only
ADRB2	VPS13D	0.196516	0.00294416	0.107097	0.407385	Sign. Mut only
ADRB2	TIMP3	0.196458	0.00295269	0.012844	0.921075	Sign. Mut only
ADRB2	CLOCK	0.196457	0.00295286	0.0596625	0.645062	Sign. Mut only
ADRB2	GBP3	0.196278	0.00297957	0.205355	0.109337	Sign. Mut only
ADRB2	ARHGEF18	0.196258	0.00298257	0.0500246	0.699408	Sign. Mut only
ADRB2	MAL2	0.196238	0.00298553	0.237979	0.0625231	Sign. Mut only
ADRB2	ALDH4A1	0.196223	0.0029878	0.0327998	0.800208	Sign. Mut only
ADRB2	FNIP2	0.195429	0.00310907	0.146106	0.257162	Sign. Mut only
ADRB2	KIF16B	0.195389	0.00311533	0.218886	0.0874088	Sign. Mut only
ADRB2	GYS1	0.195361	0.00311961	0.211567	0.0987959	Sign. Mut only
ADRB2	LOC100216001	0.195332	0.00312425	0.101979	0.430285	Sign. Mut only
ADRB2	TAF12	0.195278	0.00313271	-0.0108235	0.93346	Sign. Mut only
ADRB2	CLEC7A	0.19517	0.00314962	0.28882	0.0228076	Sign. Both_PosBoth
ADRB2	LDLRAD3	0.195117	0.0031579	-0.0307205	0.812636	Sign. Mut only
ADRB2	DNASE1L1	0.195117	0.00315794	0.096684	0.454731	Sign. Mut only
ADRB2	CANT1	0.194853	0.00319992	0.114985	0.373505	Sign. Mut only
ADRB2	CCR3	0.194755	0.00321554	0.00960281	0.94095	Sign. Mut only
ADRB2	IL19	0.194747	0.00321675	0.154256	0.231276	Sign. Mut only
ADRB2	LYNX1	0.194717	0.00322157	0.374263	0.00272911	Sign. Both_PosBoth
ADRB2	CLCN1	0.194635	0.00323477	0.134372	0.297761	Sign. Mut only
ADRB2	IL8	0.19463	0.00323565	0.220547	0.0849736	Sign. Mut only
ADRB2	DNAH5	0.194428	0.00326835	0.197963	0.12299	Sign. Mut only
ADRB2	MYC	0.1944	0.00327295	0.286806	0.0238171	Sign. Both_PosBoth
ADRB2	TINAGL1	0.194394	0.00327396	-0.185916	0.147964	Sign. Mut only
ADRB2	ANKRD31	0.194355	0.0032803	0.181217	0.158668	Sign. Mut only
ADRB2	SV2C	0.193957	0.00334591	0.119832	0.353562	Sign. Mut only
ADRB2	PCYOX1L	0.193848	0.00336403	0.0570805	0.659456	Sign. Mut only
ADRB2	CTNNA1	0.193807	0.00337089	-0.00718989	0.955771	Sign. Mut only
ADRB2	SYT16	0.193779	0.00337549	0.25806	0.042862	Sign. Both_PosBoth
ADRB2	PYCARD	0.193653	0.00339674	-0.0241731	0.852059	Sign. Mut only
ADRB2	CACNG4	0.19356	0.00341249	0.0424694	0.743103	Sign. Mut only
ADRB2	FCRLA	0.1934	0.00343959	0.107955	0.403616	Sign. Mut only
ADRB2	IFI44	0.193373	0.00344415	0.0675687	0.601805	Sign. Mut only
ADRB2	LIPA	0.193366	0.00344532	-0.0769124	0.552402	Sign. Mut only
ADRB2	SNX29	0.193275	0.00346099	-0.00889041	0.945324	Sign. Mut only
ADRB2	C2orf18	0.193252	0.00346486	0.134275	0.298115	Sign. Mut only
ADRB2	XPO6	0.193232	0.00346835	-0.0525636	0.684931	Sign. Mut only
ADRB2	NCLN	0.193222	0.00347006	0.00257153	0.984174	Sign. Mut only
ADRB2	PMAIP1	0.193161	0.00348052	0.0960882	0.457528	Sign. Mut only
ADRB2	DDX3X	0.193006	0.00350728	0.209226	0.102672	Sign. Mut only
ADRB2	PIWIL1	0.19294	0.0035188	-0.0155343	0.904614	Sign. Mut only
ADRB2	IFI16	0.192875	0.0035301	-0.0410165	0.751604	Sign. Mut only
ADRB2	GPR77	0.192833	0.00353744	0.210124	0.10117	Sign. Mut only
ADRB2	SRFBP1	0.19281	0.00354157	-0.0187353	0.88508	Sign. Mut only
ADRB2	SNX24	0.192804	0.00354247	0.353636	0.00480849	Sign. Both_PosBoth
ADRB2	HBEGF	0.192773	0.00354801	0.310146	0.0141585	Sign. Both_PosBoth
ADRB2	CLN5	0.192756	0.00355098	0.222283	0.0824873	Sign. Mut only
ADRB2	SLC30A4	0.192462	0.00360285	0.0822813	0.524921	Sign. Mut only
ADRB2	EIF5A2	0.192441	0.00360659	0.111434	0.388542	Sign. Mut only
ADRB2	NIPAL1	0.19244	0.00360676	0.0739632	0.567784	Sign. Mut only
ADRB2	FTSJ1	0.192391	0.00361548	0.319911	0.0112541	Sign. Both_PosBoth
ADRB2	LPPR2	0.191913	0.00370164	0.134432	0.297545	Sign. Mut only
ADRB2	PHLDA2	0.191846	0.00371386	0.121212	0.348005	Sign. Mut only
ADRB2	TRANK1	0.191832	0.0037165	-0.225394	0.0781744	Sign. Mut only
ADRB2	AK2	0.191691	0.00374237	0.00603629	0.962862	Sign. Mut only
ADRB2	DPP3	0.191441	0.00378861	0.280344	0.027316	Sign. Both_PosBoth
ADRB2	HCCS	0.191342	0.00380705	0.422159	0.000631517	Sign. Both_PosBoth
ADRB2	ZFP91	0.191339	0.00380758	0.186517	0.146636	Sign. Mut only
ADRB2	LCE2D	0.191337	0.00380792	0.199535	0.119982	Sign. Mut only
ADRB2	IQGAP1	0.1913	0.00381483	-0.0563726	0.663423	Sign. Mut only
ADRB2	PET112L	0.191205	0.00383262	-0.0462355	0.721211	Sign. Mut only
ADRB2	EDN1	0.19115	0.00384303	0.527901	1.03697e-05	Sign. Both_PosBoth
ADRB2	ETHE1	0.191089	0.0038546	-8.30262e-05	0.999489	Sign. Mut only
ADRB2	LOC440925	0.190906	0.00388932	0.170828	0.18434	Sign. Mut only
ADRB2	C9orf84	0.190854	0.00389916	0.0239284	0.853539	Sign. Mut only
ADRB2	WDR47	0.190843	0.00390128	0.278671	0.0282893	Sign. Both_PosBoth
ADRB2	C10orf58	0.190732	0.00392248	0.276732	0.0294539	Sign. Both_PosBoth
ADRB2	NLRP1	0.190548	0.00395793	0.205419	0.109226	Sign. Mut only
ADRB2	IMPDH1	0.190456	0.00397572	0.056719	0.661481	Sign. Mut only
ADRB2	LACTB	0.190398	0.00398702	0.349495	0.0053641	Sign. Both_PosBoth
ADRB2	MKL1	0.190393	0.00398798	0.141655	0.272097	Sign. Mut only
ADRB2	CCDC147	0.190249	0.00401613	0.126182	0.328445	Sign. Mut only
ADRB2	KBTBD8	0.190214	0.00402303	0.240144	0.0601039	Sign. Mut only
ADRB2	TCOF1	0.190014	0.00406257	-0.116404	0.367598	Sign. Mut only
ADRB2	ANXA2P1	0.189996	0.00406615	0.0484845	0.708242	Sign. Mut only
ADRB2	RCAN3	0.189587	0.00414779	0.188111	0.143153	Sign. Mut only
ADRB2	PTENP1	0.189531	0.0041591	-0.160479	0.212767	Sign. Mut only
ADRB2	C16orf72	0.189519	0.00416166	0.256783	0.0439383	Sign. Both_PosBoth
ADRB2	IFNA8	0.189458	0.00417392	-0.000556159	0.996577	Sign. Mut only
ADRB2	ARHGAP25	0.189318	0.00420242	-0.208528	0.103849	Sign. Mut only
ADRB2	KCNK5	0.189221	0.00422233	-0.236726	0.0639581	Sign. Mut only
ADRB2	ANKHD1-EIF4EBP3	0.189145	0.00423799	-0.104554	0.418674	Sign. Mut only
ADRB2	RXRG	0.189086	0.00425007	0.123917	0.33727	Sign. Mut only
ADRB2	CXCL11	0.188748	0.00432028	-0.0260179	0.84091	Sign. Mut only
ADRB2	C9orf169	0.188676	0.00433543	0.119093	0.356557	Sign. Mut only
ADRB2	C9orf9	0.188653	0.00434027	-0.0535907	0.679106	Sign. Mut only
ADRB2	FAM111A	0.188565	0.00435891	-0.177179	0.168314	Sign. Mut only
ADRB2	PPL	0.188027	0.00447381	0.16325	0.204871	Sign. Mut only
ADRB2	MYO1C	0.187903	0.00450063	0.112171	0.385394	Sign. Mut only
ADRB2	NAPRT1	0.187879	0.00450585	0.152898	0.235459	Sign. Mut only
ADRB2	C15orf38	0.187843	0.00451362	0.0760449	0.556906	Sign. Mut only
ADRB2	C1orf210	0.187781	0.00452724	0.257173	0.0436073	Sign. Both_PosBoth
ADRB2	YWHAB	0.187779	0.00452757	0.258751	0.0422887	Sign. Both_PosBoth
ADRB2	PC	0.187589	0.00456928	0.0836057	0.518249	Sign. Mut only
ADRB2	RPSAP52	0.187453	0.00459931	0.0160536	0.901441	Sign. Mut only
ADRB2	CD101	0.187196	0.00465644	0.230184	0.0718867	Sign. Mut only
ADRB2	NFIA	0.187081	0.00468229	-0.0472354	0.715435	Sign. Mut only
ADRB2	PSMB2	0.186911	0.00472085	0.149823	0.245124	Sign. Mut only
ADRB2	TNKS2	0.186883	0.00472717	0.140975	0.274429	Sign. Mut only
ADRB2	KRT82	0.186847	0.00473533	0.248667	0.0513086	Sign. Mut only
ADRB2	FAM25A	0.186836	0.00473777	0.43728	0.000379714	Sign. Both_PosBoth
ADRB2	CST6	0.186823	0.00474068	0.198485	0.121985	Sign. Mut only
ADRB2	VEZT	0.186634	0.00478394	0.34057	0.00675749	Sign. Both_PosBoth
ADRB2	EXOC2	0.186616	0.00478811	0.00859652	0.947129	Sign. Mut only
ADRB2	PRSS53	0.186594	0.00479318	0.0339891	0.793121	Sign. Mut only
ADRB2	C19orf22	0.186571	0.00479853	0.18956	0.140042	Sign. Mut only
ADRB2	SERINC3	0.186492	0.00481667	0.13752	0.286481	Sign. Mut only
ADRB2	YAP1	0.186419	0.00483343	0.073522	0.570102	Sign. Mut only
ADRB2	SLC19A2	0.186356	0.00484808	0.404083	0.00112556	Sign. Both_PosBoth
ADRB2	ADAM10	0.186002	0.00493104	-0.0257268	0.842667	Sign. Mut only
ADRB2	BPGM	0.185985	0.00493493	0.0850917	0.510814	Sign. Mut only
ADRB2	PDLIM5	0.185919	0.00495071	0.287621	0.023404	Sign. Both_PosBoth
ADRB2	OCIAD2	0.185849	0.00496718	0.110511	0.392507	Sign. Mut only
ADRB2	STK24	0.185777	0.00498435	0.234738	0.0662892	Sign. Mut only
ADRB2	UBR4	0.185763	0.00498752	-0.026802	0.836181	Sign. Mut only
ADRB2	ZNF598	0.185742	0.00499259	0.149769	0.245296	Sign. Mut only
ADRB2	C3orf54	0.185619	0.00502205	0.0102371	0.937057	Sign. Mut only
ADRB2	LUZP6	0.18552	0.00504573	0.137073	0.288065	Sign. Mut only
ADRB2	DAPP1	0.185477	0.00505621	0.372049	0.00290525	Sign. Both_PosBoth
ADRB2	SLC22A13	0.185459	0.00506055	0.127364	0.323897	Sign. Mut only
ADRB2	KATNAL1	0.185411	0.00507219	-0.0889197	0.491913	Sign. Mut only
ADRB2	EXT2	0.185364	0.00508342	-0.0166618	0.897727	Sign. Mut only
ADRB2	ZFYVE26	0.185248	0.00511169	0.0249217	0.847531	Sign. Mut only
ADRB2	GPR78	0.185229	0.00511636	0.312922	0.0132738	Sign. Both_PosBoth
ADRB2	SCN3B	0.185185	0.00512702	0.203326	0.112963	Sign. Mut only
ADRB2	NSD1	0.185106	0.0051463	-0.127227	0.324422	Sign. Mut only
ADRB2	CDH1	0.185092	0.00514985	0.284102	0.0252322	Sign. Both_PosBoth
ADRB2	MEFV	0.185064	0.00515664	0.179938	0.161679	Sign. Mut only
ADRB2	FOXN2	0.185044	0.00516159	0.301252	0.0173432	Sign. Both_PosBoth
ADRB2	TMEM173	0.184925	0.00519087	0.0999855	0.439401	Sign. Mut only
ADRB2	DCAF5	0.184912	0.00519407	0.261252	0.0402668	Sign. Both_PosBoth
ADRB2	NEK7	0.184906	0.00519565	0.206736	0.106922	Sign. Mut only
ADRB2	BTG2	0.184816	0.00521783	0.226334	0.0769066	Sign. Mut only
ADRB2	PTBP1	0.18467	0.00525429	-0.112257	0.385027	Sign. Mut only
ADRB2	ZNF710	0.184635	0.00526298	0.0885033	0.493951	Sign. Mut only
ADRB2	ASAM	0.184635	0.00526308	-0.0600726	0.642787	Sign. Mut only
ADRB2	IFNE	0.184627	0.00526503	0.0633709	0.624615	Sign. Mut only
ADRB2	APBB2	0.18454	0.00528684	-0.016277	0.900076	Sign. Mut only
ADRB2	HIP1R	0.18447	0.00530442	0.0948135	0.463545	Sign. Mut only
ADRB2	GNAQ	0.184327	0.00534053	-0.302483	0.0168688	Sign. Both_PosMut_NegWT
ADRB2	RCOR1	0.184047	0.00541182	0.315609	0.012463	Sign. Both_PosBoth
ADRB2	ELOVL7	0.184022	0.00541823	0.212497	0.097288	Sign. Mut only
ADRB2	C6orf105	0.183848	0.00546313	0.119924	0.353187	Sign. Mut only
ADRB2	HES5	0.18363	0.00551981	0.243791	0.0562022	Sign. Mut only
ADRB2	TOX4	0.183552	0.00554	0.344053	0.00617999	Sign. Both_PosBoth
ADRB2	MYH15	0.183402	0.00557944	0.0914876	0.479443	Sign. Mut only
ADRB2	TADA2B	0.183378	0.00558589	0.156459	0.224603	Sign. Mut only
ADRB2	SEC24A	0.183312	0.00560321	0.114679	0.374788	Sign. Mut only
ADRB2	ARHGAP21	0.183225	0.00562616	0.10536	0.415075	Sign. Mut only
ADRB2	FGD6	0.183083	0.0056641	0.00762653	0.953087	Sign. Mut only
ADRB2	KRT37	0.183009	0.00568385	0.299223	0.0181502	Sign. Both_PosBoth
ADRB2	CXCL3	0.182968	0.00569489	0.193031	0.132795	Sign. Mut only
ADRB2	CNGA1	0.182964	0.00569586	-0.0765508	0.554277	Sign. Mut only
ADRB2	SYVN1	0.182901	0.00571302	0.00392505	0.975846	Sign. Mut only
ADRB2	ANKRD22	0.182766	0.00574942	0.0798715	0.537171	Sign. Mut only
ADRB2	MARK2	0.182744	0.00575528	0.225958	0.0774116	Sign. Mut only
ADRB2	FBXL3	0.18271	0.00576445	0.244598	0.0553671	Sign. Mut only
ADRB2	HIST1H3D	0.182577	0.00580065	0.095019	0.462572	Sign. Mut only
ADRB2	SPRYD3	0.182551	0.00580776	0.0405743	0.754198	Sign. Mut only
ADRB2	INTS5	0.182517	0.00581695	-0.0863942	0.504341	Sign. Mut only
ADRB2	FBXW11	0.18246	0.00583272	0.0711501	0.58264	Sign. Mut only
ADRB2	KANK4	0.18242	0.00584364	0.111796	0.386994	Sign. Mut only
ADRB2	CD164L2	0.182332	0.00586776	0.248617	0.051357	Sign. Mut only
ADRB2	ST14	0.182331	0.0058682	0.0866843	0.502906	Sign. Mut only
ADRB2	FBXO38	0.182321	0.00587077	-0.0648593	0.616486	Sign. Mut only
ADRB2	ANO6	0.18232	0.00587115	0.0969273	0.453591	Sign. Mut only
ADRB2	ATG12	0.182307	0.00587483	0.177746	0.166934	Sign. Mut only
ADRB2	PGF	0.182262	0.00588706	-0.0226128	0.86151	Sign. Mut only
ADRB2	LCAT	0.182255	0.00588915	0.0887688	0.492651	Sign. Mut only
ADRB2	HSF2BP	0.182223	0.00589785	0.123668	0.338251	Sign. Mut only
ADRB2	FKBP5	0.182086	0.00593599	0.24588	0.0540612	Sign. Mut only
ADRB2	NMU	0.182056	0.00594451	0.421033	0.00065528	Sign. Both_PosBoth
ADRB2	CD2AP	0.182	0.00595996	0.0610464	0.6374	Sign. Mut only
ADRB2	MMS19	0.18193	0.00597955	-0.0891152	0.490958	Sign. Mut only
ADRB2	TNFRSF6B	0.181876	0.00599483	-0.12712	0.324834	Sign. Mut only
ADRB2	CAMSAP1L1	0.181866	0.00599771	0.103262	0.42448	Sign. Mut only
ADRB2	EIF4E	0.18172	0.00603869	0.154016	0.232012	Sign. Mut only
ADRB2	IQCH	0.181686	0.00604822	-0.13703	0.288217	Sign. Mut only
ADRB2	CIZ1	0.181591	0.0060752	-0.160181	0.213629	Sign. Mut only
ADRB2	C9orf11	0.181563	0.00608331	0.18628	0.147157	Sign. Mut only
ADRB2	ATP6V1H	0.181515	0.00609693	0.0433244	0.738114	Sign. Mut only
ADRB2	C1orf126	0.181489	0.00610429	0.0104477	0.935766	Sign. Mut only
ADRB2	PROCR	0.181421	0.00612372	0.00761582	0.953153	Sign. Mut only
ADRB2	TEX101	0.181322	0.00615227	0.260489	0.0408744	Sign. Both_PosBoth
ADRB2	FNBP1	0.181204	0.00618637	-0.00981398	0.939654	Sign. Mut only
ADRB2	CKAP4	0.181154	0.00620062	0.141653	0.272106	Sign. Mut only
ADRB2	LCE1D	0.181107	0.00621442	0.135878	0.29233	Sign. Mut only
ADRB2	HOXC11	0.181097	0.00621737	0.066555	0.60728	Sign. Mut only
ADRB2	MAP2K1	0.180911	0.00627147	0.279894	0.0275754	Sign. Both_PosBoth
ADRB2	ACCN1	0.180829	0.00629551	0.137008	0.288296	Sign. Mut only
ADRB2	HOMER1	0.180694	0.00633535	-0.000565309	0.996521	Sign. Mut only
ADRB2	THNSL2	0.180663	0.00634445	0.287774	0.0233275	Sign. Both_PosBoth
ADRB2	CKMT1A	0.180651	0.00634782	0.00163978	0.989908	Sign. Mut only
ADRB2	LRSAM1	0.180611	0.00635968	-0.0488125	0.706357	Sign. Mut only
ADRB2	KLF7	0.180556	0.00637592	0.0349813	0.787222	Sign. Mut only
ADRB2	TRAPPC3	0.180506	0.00639086	0.399133	0.00131129	Sign. Both_PosBoth
ADRB2	TPBG	0.180492	0.00639524	0.203032	0.113496	Sign. Mut only
ADRB2	TBC1D22B	0.180435	0.00641215	0.146161	0.256982	Sign. Mut only
ADRB2	TMCC1	0.180244	0.00646927	0.201103	0.117041	Sign. Mut only
ADRB2	NAGS	0.180203	0.00648167	0.0550575	0.67082	Sign. Mut only
ADRB2	FGFR3	0.180149	0.00649798	0.329881	0.00883537	Sign. Both_PosBoth
ADRB2	FOXC2	0.180141	0.00650041	-0.227529	0.0753193	Sign. Mut only
ADRB2	APCDD1	0.180059	0.0065253	0.128704	0.318791	Sign. Mut only
ADRB2	KLHL18	0.179985	0.00654775	0.166737	0.195232	Sign. Mut only
ADRB2	MT1X	0.179837	0.00659261	0.323451	0.0103367	Sign. Both_PosBoth
ADRB2	PCDH1	0.179708	0.0066324	0.122148	0.344267	Sign. Mut only
ADRB2	RSAD2	0.179603	0.00666459	0.046004	0.722551	Sign. Mut only
ADRB2	EIF2B1	0.179412	0.00672384	-0.0567887	0.66109	Sign. Mut only
ADRB2	PEX14	0.179373	0.00673621	0.0179439	0.889904	Sign. Mut only
ADRB2	C12orf36	0.179272	0.00676762	0.297719	0.0187686	Sign. Both_PosBoth
ADRB2	CDH16	0.179268	0.00676874	0.305021	0.0159259	Sign. Both_PosBoth
ADRB2	TPCN2	0.17926	0.00677147	-0.0595462	0.645707	Sign. Mut only
ADRB2	SRP72	0.178869	0.00689475	-0.00959619	0.940991	Sign. Mut only
ADRB2	LOC90784	0.17883	0.00690717	-0.101219	0.433751	Sign. Mut only
ADRB2	ENDOD1	0.178689	0.00695246	0.0628105	0.627687	Sign. Mut only
ADRB2	EXOC6B	0.178663	0.00696072	0.152897	0.235463	Sign. Mut only
ADRB2	ISG15	0.178508	0.00701071	0.0224814	0.862307	Sign. Mut only
ADRB2	WDR69	0.178412	0.00704169	-0.0649471	0.616007	Sign. Mut only
ADRB2	C9orf5	0.178169	0.00712088	-0.0509035	0.694384	Sign. Mut only
ADRB2	BEAN	0.178167	0.00712174	0.0870849	0.500927	Sign. Mut only
ADRB2	VPS13C	0.178108	0.00714086	-0.0887046	0.492966	Sign. Mut only
ADRB2	TNFSF15	0.178031	0.00716623	0.0233429	0.857085	Sign. Mut only
ADRB2	MYO1G	0.177735	0.00726461	0.131321	0.308967	Sign. Mut only
ADRB2	NR1D1	0.177677	0.00728369	0.0940047	0.467384	Sign. Mut only
ADRB2	DUOXA2	0.177351	0.00739362	0.218183	0.0884547	Sign. Mut only
ADRB2	MAP3K11	0.177332	0.00739984	0.236353	0.0643894	Sign. Mut only
ADRB2	ORMDL2	0.177316	0.00740555	0.283971	0.0253025	Sign. Both_PosBoth
ADRB2	UTP14A	0.177303	0.00740972	-0.0504461	0.696997	Sign. Mut only
ADRB2	SDC3	0.177284	0.0074164	-0.0474922	0.713954	Sign. Mut only
ADRB2	ATG9A	0.177226	0.00743616	0.0646792	0.617467	Sign. Mut only
ADRB2	MTOR	0.177224	0.00743684	-0.0897041	0.488086	Sign. Mut only
ADRB2	RAB7A	0.177184	0.00745026	0.306464	0.0154102	Sign. Both_PosBoth
ADRB2	NPM1	0.177124	0.0074708	0.0338562	0.793912	Sign. Mut only
ADRB2	ERP27	0.177098	0.0074797	0.169151	0.188751	Sign. Mut only
ADRB2	PPBP	0.176989	0.00751701	0.301244	0.0173462	Sign. Both_PosBoth
ADRB2	SLC35E4	0.176945	0.00753232	0.283577	0.0255151	Sign. Both_PosBoth
ADRB2	SERPINE2	0.176924	0.00753938	0.0845872	0.513332	Sign. Mut only
ADRB2	A2ML1	0.176835	0.00757011	0.30717	0.0151629	Sign. Both_PosBoth
ADRB2	CCDC113	0.176828	0.00757257	0.0129262	0.920571	Sign. Mut only
ADRB2	DCBLD1	0.176731	0.00760615	-0.0745847	0.564526	Sign. Mut only
ADRB2	AMTN	0.176541	0.0076725	0.0892019	0.490535	Sign. Mut only
ADRB2	EXOSC10	0.176515	0.0076817	-0.113307	0.380566	Sign. Mut only
ADRB2	ARHGAP5	0.176351	0.00773948	0.0862954	0.504831	Sign. Mut only
ADRB2	SEC24B	0.17634	0.00774338	-0.0576902	0.656045	Sign. Mut only
ADRB2	SLC47A2	0.176249	0.00777544	0.272427	0.0321824	Sign. Both_PosBoth
ADRB2	FBXO45	0.176132	0.00781714	0.260616	0.0407725	Sign. Both_PosBoth
ADRB2	MYOF	0.176007	0.0078617	-0.103302	0.424295	Sign. Mut only
ADRB2	SGMS1	0.175998	0.0078648	0.249992	0.0500407	Sign. Mut only
ADRB2	CATSPERB	0.175997	0.00786511	-0.0149188	0.908377	Sign. Mut only
ADRB2	LCE1E	0.175965	0.00787677	0.107735	0.40458	Sign. Mut only
ADRB2	PTTG1	0.17591	0.00789632	0.116385	0.367676	Sign. Mut only
ADRB2	PPIA	0.175833	0.00792398	-0.0228766	0.859911	Sign. Mut only
ADRB2	STK11	0.175764	0.0079491	0.202233	0.114954	Sign. Mut only
ADRB2	DCAF10	0.175758	0.00795136	-0.0999912	0.439375	Sign. Mut only
ADRB2	OR2W3	0.175753	0.00795316	0.125044	0.332861	Sign. Mut only
ADRB2	ARRB1	0.175726	0.00796284	0.129891	0.31431	Sign. Mut only
ADRB2	SLURP1	0.1755	0.00804478	0.373003	0.0028282	Sign. Both_PosBoth
ADRB2	ZFP42	0.175442	0.008066	0.112122	0.385601	Sign. Mut only
ADRB2	FANK1	0.175431	0.00807027	-0.0592439	0.647387	Sign. Mut only
ADRB2	NXN	0.175371	0.0080922	0.135423	0.293965	Sign. Mut only
ADRB2	SPRR1A	0.175351	0.00809951	0.429434	0.000495873	Sign. Both_PosBoth
ADRB2	C2orf54	0.175254	0.00813538	0.349759	0.00532713	Sign. Both_PosBoth
ADRB2	RAB10	0.175253	0.00813581	0.32601	0.0097144	Sign. Both_PosBoth
ADRB2	HRH3	0.175082	0.00819909	0.377678	0.00247598	Sign. Both_PosBoth
ADRB2	TLE1	0.175078	0.00820037	0.20366	0.11236	Sign. Mut only
ADRB2	SH3GLB2	0.175077	0.00820067	0.0531712	0.681483	Sign. Mut only
ADRB2	TBC1D2B	0.175004	0.0082278	0.0195998	0.879816	Sign. Mut only
ADRB2	TOX	0.174972	0.00823993	0.0722392	0.576868	Sign. Mut only
ADRB2	YARS	0.174911	0.0082628	0.10156	0.432195	Sign. Mut only
ADRB2	CGB8	0.1749	0.00826663	0.0552018	0.670007	Sign. Mut only
ADRB2	POLR3G	0.174877	0.00827542	0.193122	0.132609	Sign. Mut only
ADRB2	RCBTB2	0.174594	0.00838203	0.167309	0.19368	Sign. Mut only
ADRB2	RC3H2	0.174547	0.00839997	-0.0271509	0.834078	Sign. Mut only
ADRB2	DR1	0.17449	0.00842145	0.127734	0.322481	Sign. Mut only
ADRB2	VLDLR	0.174396	0.00845748	0.0957885	0.458939	Sign. Mut only
ADRB2	CDC37L1	0.17439	0.0084597	0.0243081	0.851242	Sign. Mut only
ADRB2	NDFIP1	0.174378	0.00846402	-0.0166795	0.897618	Sign. Mut only
ADRB2	FCGR3B	0.17434	0.00847879	-0.0427277	0.741595	Sign. Mut only
ADRB2	AIF1L	0.174308	0.00849101	0.305716	0.0156757	Sign. Both_PosBoth
ADRB2	POLR3A	0.174139	0.00855592	-0.0345384	0.789853	Sign. Mut only
ADRB2	BAG3	0.17409	0.00857479	0.21099	0.0997405	Sign. Mut only
ADRB2	SLC1A3	0.17405	0.00859036	0.0716808	0.579824	Sign. Mut only
ADRB2	XK	0.174013	0.00860485	0.210629	0.100335	Sign. Mut only
ADRB2	ZFYVE1	0.173905	0.00864653	0.0984921	0.446299	Sign. Mut only
ADRB2	TFDP1	0.173816	0.00868131	0.178988	0.163941	Sign. Mut only
ADRB2	TRIM16	0.173674	0.00873706	0.249669	0.0503469	Sign. Mut only
ADRB2	SAMD9L	0.173616	0.0087599	-0.104015	0.42109	Sign. Mut only
ADRB2	FKTN	0.1736	0.00876622	-0.209995	0.101385	Sign. Mut only
ADRB2	SLC25A24	0.173531	0.00879333	0.0663255	0.608522	Sign. Mut only
ADRB2	TOR1B	0.173489	0.00881008	-0.0818115	0.527298	Sign. Mut only
ADRB2	CAPZA2	0.173458	0.00882225	0.31537	0.0125334	Sign. Both_PosBoth
ADRB2	USP47	0.173176	0.00893482	0.24429	0.0556841	Sign. Mut only
ADRB2	SERPINA3	0.173062	0.00898053	0.113205	0.380999	Sign. Mut only
ADRB2	TJP1	0.173061	0.00898107	0.0617784	0.633362	Sign. Mut only
ADRB2	CKAP2	0.173048	0.00898638	0.0831211	0.520685	Sign. Mut only
ADRB2	ATP9A	0.173046	0.0089869	0.00819971	0.949566	Sign. Mut only
ADRB2	TNFAIP8L3	0.173042	0.00898872	0.403949	0.00113023	Sign. Both_PosBoth
ADRB2	ZC3HAV1	0.173018	0.00899826	-0.250187	0.049856	Sign. Both_PosMut_NegWT
ADRB2	CRIM1	0.173005	0.00900351	0.115651	0.370728	Sign. Mut only
ADRB2	SFTA1P	0.172972	0.00901686	0.211725	0.0985385	Sign. Mut only
ADRB2	TRIP10	0.172956	0.00902329	0.301374	0.0172959	Sign. Both_PosBoth
ADRB2	NLRC5	0.172855	0.00906422	-0.00674307	0.958517	Sign. Mut only
ADRB2	FOXN1	0.172761	0.0091025	0.223624	0.080606	Sign. Mut only
ADRB2	C6orf138	0.172706	0.00912497	-0.165437	0.198787	Sign. Mut only
ADRB2	UNC45A	0.172649	0.00914849	0.0644467	0.618735	Sign. Mut only
ADRB2	ADAMTSL5	0.172484	0.00921625	0.0118568	0.927124	Sign. Mut only
ADRB2	LNX2	0.172297	0.00929349	0.223284	0.081079	Sign. Mut only
ADRB2	LGALS7	0.171959	0.00943466	0.174569	0.174772	Sign. Mut only
ADRB2	UBE2L6	0.171949	0.00943894	0.0165304	0.898529	Sign. Mut only
ADRB2	PIGA	0.171751	0.00952253	0.329864	0.00883904	Sign. Both_PosBoth
ADRB2	TCP11L1	0.171658	0.00956221	-0.00446095	0.97255	Sign. Mut only
ADRB2	ANO4	0.171269	0.00972909	-0.0232699	0.857527	Sign. Mut only
ADRB2	C10orf55	0.171265	0.00973089	-0.0693172	0.592414	Sign. Mut only
ADRB2	F12	0.171261	0.00973258	0.127776	0.322323	Sign. Mut only
ADRB2	BLNK	0.170952	0.00986687	0.155688	0.226921	Sign. Mut only
ADRB2	CALM1	0.170753	0.00995428	0.34974	0.00532971	Sign. Both_PosBoth
ADRB2	ATP10B	0.170741	0.00995973	0.237654	0.062892	Sign. Mut only
ADRB2	COMMD8	0.170691	0.00998179	0.205784	0.108582	Sign. Mut only
ADRB2	ANXA2P3	0.170299	0.0101566	-0.0389201	0.763922	Sign. Mut only
ADRB2	SOS2	0.170281	0.0101647	0.0925641	0.474266	Sign. Mut only
ADRB2	GRHL3	0.170251	0.0101781	0.381877	0.00219357	Sign. Both_PosBoth
ADRB2	MSH3	0.17019	0.0102058	-0.188609	0.142078	Sign. Mut only
ADRB2	EHD4	0.170183	0.010209	0.129424	0.316066	Sign. Mut only
ADRB2	ZNF219	0.170172	0.0102135	0.081063	0.531097	Sign. Mut only
ADRB2	MPZL3	0.170166	0.0102165	0.124562	0.334742	Sign. Mut only
ADRB2	SP140L	0.170114	0.0102402	-0.0487233	0.706869	Sign. Mut only
ADRB2	MTM1	0.17011	0.0102417	0.179456	0.162822	Sign. Mut only
ADRB2	LEPR	0.170017	0.0102838	0.183614	0.153138	Sign. Mut only
ADRB2	FAM49B	0.170002	0.0102909	0.154364	0.230946	Sign. Mut only
ADRB2	HTATIP2	0.169986	0.0102983	0.153427	0.233826	Sign. Mut only
ADRB2	BPIL2	0.169917	0.0103293	0.302924	0.0167017	Sign. Both_PosBoth
ADRB2	RABL3	0.169831	0.0103688	-0.0450468	0.728098	Sign. Mut only
ADRB2	ARHGEF1	0.169827	0.0103704	-0.20477	0.110374	Sign. Mut only
ADRB2	CLSTN1	0.169718	0.0104204	0.017918	0.890062	Sign. Mut only
ADRB2	TMBIM6	0.169711	0.0104237	-0.0652033	0.614614	Sign. Mut only
ADRB2	MAPK1IP1L	0.169683	0.0104365	0.12734	0.323988	Sign. Mut only
ADRB2	IL6R	0.169641	0.0104558	0.247933	0.0520222	Sign. Mut only
ADRB2	ALOX12B	0.169547	0.0104993	0.375448	0.00263877	Sign. Both_PosBoth
ADRB2	C5orf62	0.169418	0.010559	0.0521299	0.687396	Sign. Mut only
ADRB2	FBXL2	0.169407	0.0105644	-0.0284647	0.826172	Sign. Mut only
ADRB2	LOC100131496	0.169381	0.0105762	0.0285126	0.825883	Sign. Mut only
ADRB2	SEPT10	0.16923	0.0106471	0.25098	0.0491123	Sign. Both_PosBoth
ADRB2	C9orf21	0.169204	0.0106591	0.0235921	0.855576	Sign. Mut only
ADRB2	NUP62CL	0.169175	0.0106726	-0.161143	0.210856	Sign. Mut only
ADRB2	CYP24A1	0.169116	0.0107005	0.315935	0.0123675	Sign. Both_PosBoth
ADRB2	SEPT8	0.169064	0.0107247	0.116778	0.366049	Sign. Mut only
ADRB2	PTEN	0.169018	0.0107467	-0.227175	0.0757877	Sign. Mut only
ADRB2	MMP25	0.168999	0.0107556	-0.0315843	0.807467	Sign. Mut only
ADRB2	PPIP5K1	0.168994	0.0107578	0.103442	0.423665	Sign. Mut only
ADRB2	ABCB11	0.168911	0.0107974	0.160806	0.211824	Sign. Mut only
ADRB2	RASSF5	0.168852	0.0108251	0.132192	0.305741	Sign. Mut only
ADRB2	KCTD9	0.168756	0.0108708	0.106448	0.410249	Sign. Mut only
ADRB2	SAPS1	0.168738	0.0108794	-0.138	0.284787	Sign. Mut only
ADRB2	HR	0.168712	0.0108919	-0.138947	0.281463	Sign. Mut only
ADRB2	TWIST2	0.168681	0.0109069	0.211712	0.0985585	Sign. Mut only
ADRB2	DNAJB2	0.168676	0.0109094	0.328645	0.0091082	Sign. Both_PosBoth
ADRB2	TTC7B	0.168524	0.0109821	0.290981	0.0217645	Sign. Both_PosBoth
ADRB2	XAF1	0.168511	0.0109885	-0.0576116	0.656485	Sign. Mut only
ADRB2	PPP2R3A	0.168384	0.0110499	0.199709	0.119654	Sign. Mut only
ADRB2	KIAA0020	0.168371	0.011056	-0.0906437	0.483522	Sign. Mut only
ADRB2	DENND1B	0.168347	0.0110675	0.138054	0.284599	Sign. Mut only
ADRB2	SH3PXD2A	0.168091	0.011192	0.0347853	0.788386	Sign. Mut only
ADRB2	PA2G4	0.168045	0.0112149	0.0446474	0.730417	Sign. Mut only
ADRB2	ARHGAP29	0.167898	0.0112872	-0.0459299	0.72298	Sign. Mut only
ADRB2	DAGLB	0.167812	0.0113293	0.0384687	0.766582	Sign. Mut only
ADRB2	AIM2	0.167515	0.0114773	-0.0144326	0.91135	Sign. Mut only
ADRB2	AQP10	0.167505	0.0114822	0.244175	0.055803	Sign. Mut only
ADRB2	RABGAP1L	0.167504	0.0114827	0.0106971	0.934235	Sign. Mut only
ADRB2	H3F3C	0.167448	0.0115109	0.309052	0.0145209	Sign. Both_PosBoth
ADRB2	NTF4	0.16735	0.0115601	-0.100813	0.435606	Sign. Mut only
ADRB2	RAB32	0.167162	0.0116548	0.364505	0.00358396	Sign. Both_PosBoth
ADRB2	ABP1	0.167127	0.0116728	0.174385	0.175233	Sign. Mut only
ADRB2	IFITM3	0.167126	0.0116732	-0.0353536	0.785011	Sign. Mut only
ADRB2	SLC38A4	0.167053	0.0117106	0.165008	0.199969	Sign. Mut only
ADRB2	CTDSPL	0.167011	0.0117317	-0.195849	0.127123	Sign. Mut only
ADRB2	IRF9	0.166999	0.0117382	0.0778115	0.547752	Sign. Mut only
ADRB2	TTC4	0.166975	0.0117505	0.0279312	0.82938	Sign. Mut only
ADRB2	PHRF1	0.166912	0.0117823	-0.101388	0.432977	Sign. Mut only
ADRB2	WDR1	0.166831	0.0118238	0.3028	0.0167484	Sign. Both_PosBoth
ADRB2	ZNF518B	0.166698	0.0118927	0.0632307	0.625383	Sign. Mut only
ADRB2	RBKS	0.166616	0.0119352	0.00572693	0.964764	Sign. Mut only
ADRB2	YIPF5	0.166605	0.0119408	0.0364635	0.778431	Sign. Mut only
ADRB2	HSPA4	0.166598	0.0119441	0.0696192	0.590798	Sign. Mut only
ADRB2	SH3GLB1	0.166598	0.0119442	0.158386	0.218873	Sign. Mut only
ADRB2	COBL	0.166575	0.0119563	0.141304	0.273302	Sign. Mut only
ADRB2	DKK1	0.166545	0.0119718	-0.036277	0.779536	Sign. Mut only
ADRB2	ECM1	0.166478	0.0120066	0.30775	0.0149624	Sign. Both_PosBoth
ADRB2	PER1	0.166471	0.0120104	0.316434	0.0122228	Sign. Both_PosBoth
ADRB2	ADPRHL2	0.166464	0.0120138	0.13152	0.308226	Sign. Mut only
ADRB2	GALNT2	0.166454	0.0120193	-0.0113215	0.930406	Sign. Mut only
ADRB2	ESYT1	0.166426	0.0120336	0.0241759	0.852041	Sign. Mut only
ADRB2	GOLGA4	0.166298	0.0121006	0.106424	0.410353	Sign. Mut only
ADRB2	CPM	0.166275	0.0121128	0.0204856	0.874427	Sign. Mut only
ADRB2	LOC728855	0.166229	0.0121367	-0.149234	0.247007	Sign. Mut only
ADRB2	HDAC9	0.166227	0.0121378	-0.103756	0.422253	Sign. Mut only
ADRB2	C9orf95	0.166212	0.0121456	0.0446497	0.730403	Sign. Mut only
ADRB2	ACAA1	0.166206	0.0121488	0.221916	0.0830083	Sign. Mut only
ADRB2	GAS2L2	0.166003	0.0122561	-0.0818928	0.526887	Sign. Mut only
ADRB2	PAEP	0.165899	0.0123116	0.324041	0.0101902	Sign. Both_PosBoth
ADRB2	LOC80154	0.165881	0.0123208	0.257839	0.0430466	Sign. Both_PosBoth
ADRB2	UHRF2	0.165857	0.0123337	-0.187434	0.144624	Sign. Mut only
ADRB2	TPM3	0.165778	0.012376	0.233986	0.0671877	Sign. Mut only
ADRB2	USP24	0.165738	0.0123974	-0.0660746	0.609882	Sign. Mut only
ADRB2	DIAPH3	0.165703	0.0124163	0.140825	0.274946	Sign. Mut only
ADRB2	C17orf39	0.165697	0.0124195	0.108677	0.400458	Sign. Mut only
ADRB2	FAM126B	0.165565	0.0124904	0.0558814	0.666182	Sign. Mut only
ADRB2	SENP8	0.16554	0.0125038	-0.144682	0.261881	Sign. Mut only
ADRB2	WDR65	0.165484	0.012534	-0.0642935	0.619571	Sign. Mut only
ADRB2	HSD17B4	0.16548	0.0125364	0.117963	0.361173	Sign. Mut only
ADRB2	BAG1	0.165465	0.0125444	-0.0363503	0.779101	Sign. Mut only
ADRB2	ST3GAL6	0.165383	0.012589	0.170087	0.18628	Sign. Mut only
ADRB2	WDR36	0.1653	0.0126338	-0.0903196	0.485094	Sign. Mut only
ADRB2	HARS2	0.165245	0.0126636	-0.0663209	0.608547	Sign. Mut only
ADRB2	ZNF440	0.165085	0.0127515	-0.0197784	0.878729	Sign. Mut only
ADRB2	APOL3	0.164988	0.0128046	-0.0277952	0.830198	Sign. Mut only
ADRB2	TUBB2C	0.164977	0.0128108	0.0567161	0.661497	Sign. Mut only
ADRB2	VTI1A	0.164885	0.0128613	0.150185	0.243973	Sign. Mut only
ADRB2	TSTA3	0.164872	0.012869	0.00147158	0.990943	Sign. Mut only
ADRB2	SEC16A	0.164812	0.0129018	-0.287212	0.023611	Sign. Both_PosMut_NegWT
ADRB2	ADAP2	0.16481	0.0129031	0.224877	0.0788788	Sign. Mut only
ADRB2	TNFRSF25	0.164666	0.0129832	0.0511302	0.69309	Sign. Mut only
ADRB2	KCNC4	0.164658	0.0129875	0.0890263	0.491392	Sign. Mut only
ADRB2	C21orf7	0.164655	0.0129893	0.268065	0.0351597	Sign. Both_PosBoth
ADRB2	DCTN4	0.164621	0.0130082	-0.148191	0.250362	Sign. Mut only
ADRB2	KIAA0513	0.164562	0.0130415	0.129493	0.31581	Sign. Mut only
ADRB2	FAM190B	0.164547	0.0130495	0.133383	0.301364	Sign. Mut only
ADRB2	SNX7	0.164532	0.0130583	-0.0597306	0.644684	Sign. Mut only
ADRB2	MAPK14	0.164414	0.0131244	0.201494	0.116315	Sign. Mut only
ADRB2	GPR111	0.164408	0.013128	0.22535	0.0782337	Sign. Mut only
ADRB2	ARHGEF10L	0.164395	0.0131351	0.144342	0.263014	Sign. Mut only
ADRB2	TP63	0.164277	0.0132017	0.115283	0.372261	Sign. Mut only
ADRB2	CAPN3	0.16417	0.0132625	0.168918	0.189368	Sign. Mut only
ADRB2	C1orf89	0.164015	0.0133506	0.0474454	0.714224	Sign. Mut only
ADRB2	USP38	0.163948	0.0133891	0.0835939	0.518308	Sign. Mut only
ADRB2	RNF160	0.163897	0.0134187	-0.0183875	0.8872	Sign. Mut only
ADRB2	GSPT1	0.163888	0.0134238	0.0524728	0.685446	Sign. Mut only
ADRB2	DDIT4	0.163873	0.0134323	0.00753265	0.953664	Sign. Mut only
ADRB2	PER3	0.163672	0.0135479	0.207759	0.105159	Sign. Mut only
ADRB2	RHBDF2	0.163656	0.0135572	-0.0242766	0.851432	Sign. Mut only
ADRB2	CENPT	0.163537	0.0136264	0.235534	0.0653476	Sign. Mut only
ADRB2	MLANA	0.163402	0.0137052	-0.117525	0.36297	Sign. Mut only
ADRB2	C13orf29	0.16339	0.0137121	0.228043	0.0746451	Sign. Mut only
ADRB2	SLC38A9	0.163266	0.0137847	-0.0411361	0.750903	Sign. Mut only
ADRB2	YIPF1	0.16321	0.0138179	0.0857212	0.50768	Sign. Mut only
ADRB2	SAR1B	0.163201	0.013823	0.257982	0.0429268	Sign. Both_PosBoth
ADRB2	FAM181B	0.163133	0.0138632	0.0533969	0.680204	Sign. Mut only
ADRB2	TSPAN17	0.163099	0.0138837	0.263377	0.0386116	Sign. Both_PosBoth
ADRB2	MCOLN3	0.163097	0.0138848	0.0921317	0.476341	Sign. Mut only
ADRB2	LCE2C	0.163087	0.0138908	0.213324	0.0959616	Sign. Mut only
ADRB2	KLK5	0.163073	0.0138987	0.397313	0.00138619	Sign. Both_PosBoth
ADRB2	DHDDS	0.163025	0.0139271	0.280656	0.0271381	Sign. Both_PosBoth
ADRB2	AQP6	0.162981	0.0139536	0.0189659	0.883675	Sign. Mut only
ADRB2	FBXW5	0.162959	0.0139667	-0.00491881	0.969733	Sign. Mut only
ADRB2	TNFSF9	0.162936	0.0139803	0.102015	0.430124	Sign. Mut only
ADRB2	PRKACB	0.162901	0.0140012	0.044603	0.730675	Sign. Mut only
ADRB2	MEP1A	0.16267	0.0141391	-0.314764	0.0127132	Sign. Both_PosMut_NegWT
ADRB2	INSC	0.162582	0.0141925	0.0935414	0.469591	Sign. Mut only
ADRB2	C14orf182	0.162535	0.0142204	0.332134	0.00835616	Sign. Both_PosBoth
ADRB2	C17orf55	0.162518	0.0142309	0.189117	0.140986	Sign. Mut only
ADRB2	SPRR2C	0.162384	0.0143121	0.415677	0.000779809	Sign. Both_PosBoth
ADRB2	ABCF2	0.162371	0.0143201	0.0650549	0.615421	Sign. Mut only
ADRB2	HMGCL	0.162345	0.014336	0.0974357	0.451215	Sign. Mut only
ADRB2	SPAG17	0.162286	0.0143717	0.224391	0.0795451	Sign. Mut only
ADRB2	DOCK8	0.162264	0.0143851	0.091813	0.477875	Sign. Mut only
ADRB2	SPRR2F	0.162207	0.0144202	0.389239	0.00176715	Sign. Both_PosBoth
ADRB2	TCN1	0.162162	0.0144475	-0.122257	0.343834	Sign. Mut only
ADRB2	WHAMM	0.162159	0.0144494	0.0991208	0.443388	Sign. Mut only
ADRB2	KRTDAP	0.162142	0.0144598	0.386199	0.00193331	Sign. Both_PosBoth
ADRB2	KRTAP5-4	0.162024	0.0145321	0.168972	0.189227	Sign. Mut only
ADRB2	GJA1	0.161828	0.0146532	0.13672	0.289321	Sign. Mut only
ADRB2	PTPN12	0.161804	0.0146683	0.113229	0.380899	Sign. Mut only
ADRB2	LRIT2	0.161693	0.014737	0.237593	0.0629623	Sign. Mut only
ADRB2	ITM2B	0.161676	0.0147479	0.272289	0.0322735	Sign. Both_PosBoth
ADRB2	NUDT15	0.161615	0.0147862	0.288738	0.0228478	Sign. Both_PosBoth
ADRB2	C6orf150	0.16161	0.0147888	0.049479	0.702533	Sign. Mut only
ADRB2	SIK3	0.161454	0.0148868	-0.0955286	0.460164	Sign. Mut only
ADRB2	LOC283392	0.161388	0.0149288	-0.0407572	0.753125	Sign. Mut only
ADRB2	TMEM222	0.161319	0.0149723	-0.0870943	0.50088	Sign. Mut only
ADRB2	GNLY	0.161304	0.0149817	-0.0381145	0.768671	Sign. Mut only
ADRB2	NOP14	0.161227	0.0150303	0.125534	0.330953	Sign. Mut only
ADRB2	BTF3	0.16116	0.0150728	0.0368787	0.775973	Sign. Mut only
ADRB2	TBC1D9B	0.161128	0.015093	0.00126451	0.992217	Sign. Mut only
ADRB2	TEX2	0.161054	0.0151403	-0.0686402	0.596042	Sign. Mut only
ADRB2	SACS	0.161031	0.0151552	0.0143163	0.912062	Sign. Mut only
ADRB2	WAPAL	0.160992	0.0151801	0.012575	0.922723	Sign. Mut only
ADRB2	TMEM105	0.160943	0.0152113	-0.0235471	0.855848	Sign. Mut only
ADRB2	EXPH5	0.160916	0.0152283	0.0225701	0.861769	Sign. Mut only
ADRB2	FLNA	0.160792	0.0153083	0.106574	0.409692	Sign. Mut only
ADRB2	ACSF2	0.160636	0.0154094	0.153326	0.234136	Sign. Mut only
ADRB2	XRCC4	0.160558	0.01546	0.17997	0.161603	Sign. Mut only
ADRB2	LYPLA2	0.160416	0.0155526	0.000248494	0.998471	Sign. Mut only
ADRB2	APLP2	0.160405	0.0155592	-0.204695	0.110508	Sign. Mut only
ADRB2	PDGFC	0.160306	0.0156244	0.0708593	0.584186	Sign. Mut only
ADRB2	HLA-C	0.160267	0.0156499	0.216568	0.0908976	Sign. Mut only
ADRB2	RASSF7	0.160224	0.0156784	0.0502965	0.697852	Sign. Mut only
ADRB2	NRIP1	0.160216	0.0156833	0.00898671	0.944733	Sign. Mut only
ADRB2	DIO3OS	0.160179	0.0157081	-0.0216775	0.867185	Sign. Mut only
ADRB2	NAPA	0.160149	0.0157274	0.0478307	0.712004	Sign. Mut only
ADRB2	LMBRD2	0.160054	0.0157905	0.119684	0.35416	Sign. Mut only
ADRB2	LITAF	0.160035	0.0158028	-0.250143	0.0498974	Sign. Both_PosMut_NegWT
ADRB2	RABGAP1	0.159829	0.0159399	-0.135926	0.292156	Sign. Mut only
ADRB2	RUFY2	0.159807	0.0159544	0.054837	0.672063	Sign. Mut only
ADRB2	G3BP1	0.159765	0.0159825	-0.0766824	0.553594	Sign. Mut only
ADRB2	CDC42EP1	0.159744	0.0159967	0.138815	0.281924	Sign. Mut only
ADRB2	HSPB8	0.159572	0.016112	0.240337	0.0598923	Sign. Mut only
ADRB2	AK1	0.159559	0.016121	0.240298	0.0599353	Sign. Mut only
ADRB2	RCE1	0.159555	0.016124	0.253157	0.0471153	Sign. Both_PosBoth
ADRB2	TRIM22	0.159422	0.0162137	-0.0780844	0.546345	Sign. Mut only
ADRB2	AIG1	0.159343	0.016267	-0.0904232	0.484592	Sign. Mut only
ADRB2	CAPG	0.159151	0.0163982	0.0940298	0.467265	Sign. Mut only
ADRB2	GOLGA2	0.159139	0.0164067	0.00271049	0.983319	Sign. Mut only
ADRB2	TMEM57	0.159099	0.0164336	0.229015	0.0733827	Sign. Mut only
ADRB2	USP25	0.159096	0.0164359	0.00566845	0.965123	Sign. Mut only
ADRB2	CNTF	0.159068	0.0164548	0.317614	0.0118864	Sign. Both_PosBoth
ADRB2	KCTD21	0.159055	0.0164637	0.127122	0.324825	Sign. Mut only
ADRB2	RAB2A	0.159051	0.0164665	0.205167	0.10967	Sign. Mut only
ADRB2	TSSK1B	0.15902	0.016488	-0.0854109	0.509224	Sign. Mut only
ADRB2	FCHSD2	0.158958	0.016531	-0.0120546	0.925912	Sign. Mut only
[truncated: 18,532 more rows]
