# Supplementary material for: β‐Adrenergic Signaling Promotes Anti‐Tumor Immunity in TP53‐mutant Oral Squamous Cell Carcinoma
Source: Adv Sci (Weinh). 2026 Feb 10;13(35):e16859. doi: 10.1002/advs.202516859 (PMC13292172; doi:10.1002/advs.202516859)
Supplement: Supplementary file 2 — Supporting File: advs73623‐sup‐0002‐TableS2.xlsx. [file ADVS-13-e16859-s006.xlsx]

## Sheet: Immune-related Pathways
Class	Canonical Pathways	Pathway Immune Group	ADRB2-correlated genes in TP53 WT only -log10(p-value)	ADRB2-correlated genes in TP53 Mut. only -log10(p-value)
Sign. TP53 Mut Only	Interferon gamma signaling	Cytokine signaling	0.463018	8.8937
	Role of Hypercytokinemia/hyperchemokinemia in the Pathogenesis of Influenza	Cytokine signaling	0.970741	7.36181
	Interferon Signaling	Cytokine signaling	1.11273	5.08729
	OAS antiviral response	Innate Immune System	0	4.71343
	Interferon alpha/beta signaling	Cytokine signaling	0.211953	3.81933
	Virus Entry via Endocytic Pathways	Innate Immune System	0	3.77055
	Leukocyte Extravasation Signaling	Inflammatory	0.65326	3.75493
	Oncostatin M Signaling	Cytokine signaling	0	3.66416
	Role of Pattern Recognition Receptors in Recognition of Bacteria and Viruses	Innate Immune System	0.900075	3.50001
	IL-27 Signaling Pathway	Cytokine signaling	0.30314	3.38244
	IL-12 Signaling and Production in Macrophages	Cytokine signaling	1.08395	3.34155
	Role of JAK1 and JAK3 in γc Cytokine Signaling	Cytokine signaling	0.237763	3.30926
	GM-CSF Signaling	Cytokine signaling	0.233838	3.27104
	Prolactin Signaling	Cytokine signaling	0.47458	3.12507
	CNTF Signaling	Cytokine signaling	0.297721	3.03406
	Natural Killer Cell Signaling	Innate Immune System	0.60886	3.02519
	Th1 and Th2 Activation Pathway	Adaptive Immunity	0.75325	3.01394
	FLT3 Signaling in Hematopoietic Progenitor Cells	Cytokine signaling	0	2.86
	DAP12 interactions	Innate Immune System	0	2.76771
	Trafficking and processing of endosomal TLR	Innate Immune System	0	2.69226
	Activation of IRF by Cytosolic Pattern Recognition Receptors	Innate Immune System	0.703522	2.66087
	Macropinocytosis Signaling	Innate Immune System	0.613377	2.35296
	NF-κB Activation by Viruses	Innate Immune System	0.205239	2.29761
	Phagosome Formation	Innate Immune System	0.766014	2.27342
	Necroptosis Signaling Pathway	Inflammatory	0.48574	2.22771
	IL-3 Signaling	Cytokine signaling	0	2.21796
	Gene and protein expression by JAK-STAT signaling after IL-12 stimulation	Intracellular signaling	0	2.18869
	IL-2 Signaling	Cytokine signaling	0.263215	2.04731
	Fc Epsilon RI Signaling	Innate / Adaptive	1.20124	1.94877
	IL-15 Production	Cytokine signaling	0.347865	1.91203
	Role of RIG1-like Receptors in Antiviral Innate Immunity	Innate Immune System	0	1.8258
	IL-7 Signaling Pathway	Cytokine signaling	0.201982	1.65453
	Caveolar-mediated Endocytosis Signaling	Innate Immune System	0	1.65453
	Role of PKR in Interferon Induction and Antiviral Response	Innate Immune System	0	1.64636
	Chemokine Signaling	Cytokine signaling	0	1.61291
	DDX58/IFIH1-mediated induction of interferon-alpha/beta	Innate Immune System	0	1.61291
	Signaling by CSF1 (M-CSF) in myeloid cells	Cytokine signaling	0	1.61264
	Th2 Pathway	Adaptive Immunity	0.280099	1.60156
	MAPK targets/ Nuclear events mediated by MAP kinases	Intracellular signaling	0.47081	1.54132
	Tuberculosis Latent Signaling Pathway	Inflammatory	0	1.44169
	Neuroinflammation Signaling Pathway	Inflammatory	0.407922	1.42326
	Neutrophil Extracellular Trap Signaling Pathway	Innate Immune System	0	1.40793
	Fcγ Receptor-mediated Phagocytosis in Macrophages and Monocytes	Innate / Adaptive	0.960296	1.38984
	Cytosolic sensors of pathogen-associated DNA	Innate Immune System	0	1.38942
	Acute Phase Response Signaling	Inflammatory	0.668842	1.38311
	Th1 Pathway	Adaptive Immunity	1.14976	1.37621
Sign. Both	CXCR4 Signaling	Cytokine signaling	1.72532	2.63317
	Immunogenic Cell Death Signaling Pathway	Innate / Adaptive	1.51054	2.49395
	Neutrophil degranulation	Innate Immune System	1.42868	2.36786
	CCR3 Signaling in Eosinophils	Cytokine signaling	3.50837	2.17909
	Class I MHC mediated antigen processing and presentation	Adaptive Immunity	2.06823	1.93823
	fMLP Signaling in Neutrophils	Cytokine signaling	2.18986	1.72435
	IL-8 Signaling	Cytokine signaling	1.33604	1.57703
	MSP-RON Signaling in Macrophages Pathway	Innate Immune System	1.76501	1.44902
	p38 MAPK Signaling	Intracellular signaling	3.78262	1.39042
	Macrophage Alternative Activation Signaling Pathway	Innate Immune System	2.54189	1.37202
	IL-6 Signaling	Cytokine signaling	2.25322	1.32105
Sign. TP53 WT Only	Role of JAK1, JAK2 and TYK2 in Interferon Signaling	Cytokine signaling	1.35609	0.986488
	Production of Nitric Oxide and Reactive Oxygen Species in Macrophages	Innate Immune System	1.47758	0.457042
	CD27 Signaling in Lymphocytes	Adaptive Immunity	1.48837	0
	LPS/IL-1 Mediated Inhibition of RXR Function	Inflammatory	1.48881	0.826855
	Role of Cytokines in Mediating Communication between Immune Cells	Cytokine signaling	1.50839	0
	CGAS-STING Signaling Pathway	Innate Immune System	1.53381	1.20599
	Role of MAPK Signaling in the Pathogenesis of Influenza	Intracellular signaling	1.68255	1.04058
	Differential Regulation of Cytokine Production in Macrophages and T Helper Cells by IL-17A and IL-17F	Cytokine signaling	1.68506	0
	Phagosome Maturation	Innate Immune System	1.69169	0.870025
	Signaling by the B Cell Receptor (BCR)	Adaptive Immunity	1.7028	0.580972
	Interleukin-10 signaling	Cytokine signaling	1.73616	0.220341
	PKR-mediated signaling	Intracellular signaling	1.78885	0
	Mechanisms of Viral Exit from Host Cells	Innate Immune System	1.84466	0.24558
	IL-10 Signaling	Cytokine signaling	1.88124	1.01809
	Interleukin-4 and Interleukin-13 signaling	Cytokine signaling	1.89857	0.407861
	MSP-RON Signaling Pathway	Innate Immune System	2.12986	0.445583
	MHC class II antigen presentation	Adaptive Immunity	2.26946	0.317364
	Fc epsilon receptor (FCERI) signaling	Innate / Adaptive	2.35722	1.22624
	Role of MAPK Signaling in Inhibiting the Pathogenesis of Influenza	Intracellular signaling	2.51469	0
	TCR signaling	Adaptive Immunity	2.98873	0.326802
	C-type lectin receptors (CLRs)	Innate Immune System	3.32168	0.470567
	TNFR2 non-canonical NF-kB pathway	Intracellular signaling	4.6628	0.39601
	NIK-->noncanonical NF-kB signaling	Intracellular signaling	5.02562	0
	FAT10 Signaling Pathway	Intracellular signaling	5.22865	0.503059
	Interleukin-1 family signaling	Cytokine signaling	7.10011	0.575645
