# Supplementary material for: β‐Adrenergic Signaling Promotes Anti‐Tumor Immunity in TP53‐mutant Oral Squamous Cell Carcinoma
Source: Adv Sci (Weinh). 2026 Feb 10;13(35):e16859. doi: 10.1002/advs.202516859 (PMC13292172; doi:10.1002/advs.202516859)
Supplement: Supplementary file 3 — Supporting File: advs73623‐sup‐0003‐TableS3.xlsx. [file ADVS-13-e16859-s008.xlsx]

## Sheet: Sheet1
Gene1	Gene2	# samples	Pearson's correlation coefficient	Lower 95%	Upper 95%	Pearson's correlation p-value
Cntf	Adrb2	8	0.9153	0.5934	0.9848	0.0014
Klrc2	Adrb2	8	0.9066	0.5591	0.9832	0.0019
Eomes	Adrb2	8	0.9025	0.5433	0.9824	0.0022
Rab3c	Adrb2	8	0.8865	0.4845	0.9794	0.0034
Pdcd1lg2	Adrb2	8	0.8761	0.448	0.9774	0.0043
Igkc	Adrb2	8	0.8736	0.4393	0.9769	0.0046
Adm	Adrb2	8	0.8724	0.4352	0.9767	0.0047
Ncr1	Adrb2	8	0.8665	0.4156	0.9755	0.0054
Gzmk	Adrb2	8	0.8626	0.4027	0.9748	0.0058
Gad1	Adrb2	8	0.8622	0.4016	0.9747	0.0059
Xcl1	Adrb2	8	0.8564	0.3827	0.9736	0.0066
Cxcl9	Adrb2	8	0.8523	0.3697	0.9728	0.0072
Cdh1	Adrb2	8	0.8495	0.3609	0.9722	0.0076
Has1	Adrb2	8	0.8445	0.3453	0.9712	0.0083
Klrd1	Adrb2	8	0.828	0.2961	0.9679	0.0111
Cd80	Adrb2	8	0.8223	0.2796	0.9668	0.0122
Tnfrsf18	Adrb2	8	0.8158	0.2613	0.9655	0.0135
Socs1	Adrb2	8	0.8155	0.2606	0.9654	0.0136
Cxcl10	Adrb2	8	0.8138	0.2559	0.9651	0.014
Trpa1	Adrb2	8	0.8137	0.2554	0.965	0.014
Irf1	Adrb2	8	0.8134	0.2549	0.965	0.014
Wif1	Adrb2	8	0.8102	0.2461	0.9643	0.0147
Pdcd1	Adrb2	8	0.8084	0.241	0.9639	0.0152
Tirap	Adrb2	8	0.8043	0.23	0.9631	0.0161
Tfap2b	Adrb2	8	0.7917	0.1967	0.9605	0.0192
Slc17a6	Adrb2	8	0.7898	0.1919	0.9601	0.0197
Il6	Adrb2	8	0.7861	0.1825	0.9593	0.0207
Cd8a	Adrb2	8	0.7796	0.1662	0.958	0.0225
Ccl5	Adrb2	8	0.7788	0.1642	0.9578	0.0228
Grin2b	Adrb2	8	0.7763	0.1581	0.9573	0.0235
Il1b	Adrb2	8	0.7716	0.1467	0.9563	0.0249
Gdnf	Adrb2	8	0.7712	0.1456	0.9562	0.0251
Cd274	Adrb2	8	0.7705	0.1439	0.9561	0.0253
Cd44	Adrb2	8	0.7672	0.1361	0.9554	0.0263
Itga6	Adrb2	8	0.7658	0.1327	0.9551	0.0267
Irf8	Adrb2	8	0.7581	0.1148	0.9534	0.0293
Klrc1	Adrb2	8	0.7573	0.1129	0.9533	0.0295
Nfkb1	Adrb2	8	0.7566	0.1112	0.9531	0.0298
Socs3	Adrb2	8	0.7561	0.11	0.953	0.03
Ddc	Adrb2	8	0.7507	0.0976	0.9518	0.0319
Areg	Adrb2	8	0.7486	0.093	0.9514	0.0326
Cd79a	Adrb2	8	0.7456	0.0862	0.9507	0.0337
Mlana	Adrb2	8	0.743	0.0804	0.9502	0.0347
Grin1	Adrb2	8	0.7357	0.0645	0.9486	0.0375
Dbh	Adrb2	8	0.7277	0.0472	0.9468	0.0407
Th	Adrb2	8	0.7209	0.0331	0.9453	0.0436
Lhx2	Adrb2	8	0.7188	0.0287	0.9449	0.0445
Tlr5	Adrb2	8	0.7179	0.0268	0.9447	0.0449
Jun	Adrb2	8	0.7038	-0.0018	0.9415	0.0514
Sell	Adrb2	8	0.7035	-0.0023	0.9415	0.0515
Junb	Adrb2	8	0.7002	-0.0089	0.9407	0.0531
Cxcr6	Adrb2	8	0.6995	-0.0102	0.9406	0.0535
Tbx21	Adrb2	8	0.6936	-0.0216	0.9392	0.0564
Sema3c	Adrb2	8	0.6928	-0.0233	0.939	0.0568
Zap70	Adrb2	8	0.6894	-0.0297	0.9383	0.0585
Epgn	Adrb2	8	0.6884	-0.0316	0.938	0.059
Icos	Adrb2	8	0.6876	-0.033	0.9379	0.0595
Slc6a5	Adrb2	8	0.684	-0.0399	0.937	0.0614
Snap25	Adrb2	8	0.6839	-0.0401	0.937	0.0614
Cd14	Adrb2	8	0.6782	-0.0508	0.9357	0.0645
Tnfrsf9	Adrb2	8	0.6778	-0.0515	0.9356	0.0647
Tcf7	Adrb2	8	0.669	-0.0676	0.9336	0.0697
Vamp1	Adrb2	8	0.6681	-0.0691	0.9334	0.0702
Havcr2	Adrb2	8	0.6594	-0.0847	0.9313	0.0753
Cd3e	Adrb2	8	0.6589	-0.0854	0.9312	0.0756
Ccr7	Adrb2	8	0.658	-0.087	0.931	0.0761
Ccnb1	Adrb2	8	0.6568	-0.0892	0.9307	0.0768
Ifna2	Adrb2	8	0.6552	-0.0919	0.9303	0.0778
H2afz	Adrb2	8	0.653	-0.0958	0.9298	0.0792
Batf	Adrb2	8	0.6487	-0.1032	0.9288	0.0819
Chrna4	Adrb2	8	0.6451	-0.1092	0.928	0.0841
Ccl2	Adrb2	8	0.644	-0.1111	0.9277	0.0848
Dkk1	Adrb2	8	0.6418	-0.1148	0.9272	0.0863
Prkar1a	Adrb2	8	0.64	-0.1179	0.9267	0.0874
Dio2	Adrb2	8	0.6371	-0.1226	0.926	0.0893
Slamf6	Adrb2	8	0.6356	-0.1251	0.9257	0.0903
Cd8b1	Adrb2	8	0.6334	-0.1287	0.9252	0.0918
Calb1	Adrb2	8	0.633	-0.1293	0.9251	0.092
Trp63	Adrb2	8	0.6327	-0.1298	0.925	0.0922
Tgfb2	Adrb2	8	0.6267	-0.1396	0.9235	0.0963
Bmp7	Adrb2	8	0.6249	-0.1425	0.9231	0.0976
Slc32a1	Adrb2	8	0.6247	-0.1429	0.923	0.0977
Matn2	Adrb2	8	0.6241	-0.1438	0.9229	0.0982
Pnoc	Adrb2	8	0.6177	-0.154	0.9213	0.1027
Cadm4	Adrb2	8	0.6164	-0.1561	0.921	0.1036
Cd3g	Adrb2	8	0.6158	-0.157	0.9209	0.1041
Dsc3	Adrb2	8	0.6033	-0.1764	0.9178	0.1133
Cebpd	Adrb2	8	0.6008	-0.1802	0.9172	0.1152
Il12rb1	Adrb2	8	0.594	-0.1903	0.9155	0.1205
Tac1	Adrb2	8	0.5935	-0.1911	0.9153	0.1209
Tnr	Adrb2	8	0.5926	-0.1924	0.9151	0.1216
Tnf	Adrb2	8	0.5923	-0.1929	0.915	0.1219
Ly6g	Adrb2	8	0.5881	-0.1991	0.914	0.1252
Nmur1	Adrb2	8	0.5876	-0.1998	0.9139	0.1256
Mcoln3	Adrb2	8	0.5871	-0.2006	0.9137	0.126
Il4ra	Adrb2	8	0.5752	-0.2177	0.9107	0.1358
Bcl7a	Adrb2	8	0.5724	-0.2216	0.91	0.1381
Ramp3	Adrb2	8	0.5689	-0.2266	0.9091	0.1411
Nefh	Adrb2	8	0.5681	-0.2277	0.9089	0.1418
Twist2	Adrb2	8	0.5657	-0.231	0.9083	0.1438
Gzmb	Adrb2	8	0.5583	-0.2413	0.9064	0.1504
Tcf4	Adrb2	8	0.5563	-0.2441	0.9059	0.1522
Ntsr2	Adrb2	8	0.5532	-0.2483	0.9051	0.155
Scg2	Adrb2	8	0.5464	-0.2574	0.9033	0.1611
Pou5f1	Adrb2	8	0.5462	-0.2577	0.9032	0.1614
Itgb4	Adrb2	8	0.5389	-0.2672	0.9013	0.1681
Cd19	Adrb2	8	0.5345	-0.273	0.9001	0.1723
Lamp3	Adrb2	8	0.5309	-0.2776	0.8992	0.1758
Slc18a3	Adrb2	8	0.5204	-0.291	0.8964	0.1861
Pax6	Adrb2	8	0.5192	-0.2925	0.896	0.1873
Slc18a2	Adrb2	8	0.5165	-0.2958	0.8953	0.19
Creb1	Adrb2	8	0.5101	-0.3037	0.8936	0.1965
Crabp1	Adrb2	8	0.5084	-0.3058	0.8931	0.1982
Cd3d	Adrb2	8	0.5073	-0.3072	0.8928	0.1994
Slc6a3	Adrb2	8	0.5065	-0.3081	0.8926	0.2002
Ifng	Adrb2	8	0.5033	-0.3121	0.8917	0.2036
Krt5	Adrb2	8	0.4981	-0.3183	0.8903	0.2091
Lmx1b	Adrb2	8	0.498	-0.3184	0.8903	0.2092
Gal	Adrb2	8	0.4936	-0.3237	0.889	0.2139
Irf5	Adrb2	8	0.4894	-0.3286	0.8879	0.2184
Tlr9	Adrb2	8	0.4893	-0.3288	0.8878	0.2185
Cdh3	Adrb2	8	0.4887	-0.3294	0.8877	0.2191
Mmp3	Adrb2	8	0.4869	-0.3315	0.8872	0.2211
Gfap	Adrb2	8	0.4839	-0.335	0.8863	0.2244
Itgb1	Adrb2	8	0.4835	-0.3355	0.8862	0.2248
Irf6	Adrb2	8	0.4735	-0.3469	0.8834	0.236
Krt17	Adrb2	8	0.4683	-0.3527	0.8819	0.2418
B3gat1	Adrb2	8	0.467	-0.3543	0.8816	0.2434
Slc1a3	Adrb2	8	0.4589	-0.3632	0.8793	0.2527
Spry2	Adrb2	8	0.4577	-0.3646	0.8789	0.2542
Plac8	Adrb2	8	0.4528	-0.3699	0.8775	0.26
Cd86	Adrb2	8	0.4503	-0.3726	0.8768	0.2629
Lgr6	Adrb2	8	0.4479	-0.3752	0.8761	0.2657
Ereg	Adrb2	8	0.4476	-0.3755	0.876	0.2661
Il10	Adrb2	8	0.445	-0.3783	0.8752	0.2693
Map1b	Adrb2	8	0.4407	-0.3828	0.874	0.2744
Il2ra	Adrb2	8	0.4382	-0.3856	0.8732	0.2776
Ncam1	Adrb2	8	0.4363	-0.3875	0.8727	0.2798
Oprl1	Adrb2	8	0.4346	-0.3893	0.8722	0.2819
Olig1	Adrb2	8	0.4312	-0.3929	0.8712	0.2862
Stat3	Adrb2	8	0.4301	-0.3939	0.8709	0.2874
Relb	Adrb2	8	0.4293	-0.3949	0.8706	0.2886
Gpr158	Adrb2	8	0.4248	-0.3995	0.8693	0.2942
Ifngr2	Adrb2	8	0.4241	-0.4002	0.8691	0.295
Cxcl16	Adrb2	8	0.4233	-0.401	0.8688	0.296
Cplx2	Adrb2	8	0.4164	-0.408	0.8667	0.3048
Trpm8	Adrb2	8	0.4104	-0.414	0.8649	0.3125
Chrm5	Adrb2	8	0.4098	-0.4146	0.8647	0.3134
Sncb	Adrb2	8	0.4082	-0.4162	0.8643	0.3154
Gata3	Adrb2	8	0.4071	-0.4173	0.8639	0.3169
Cd9	Adrb2	8	0.4062	-0.4181	0.8637	0.318
Foxa2	Adrb2	8	0.4047	-0.4196	0.8632	0.32
Bmi1	Adrb2	8	0.4006	-0.4237	0.8619	0.3254
Slc2a13	Adrb2	8	0.3983	-0.4259	0.8612	0.3284
Cd40	Adrb2	8	0.3976	-0.4266	0.861	0.3293
Vip	Adrb2	8	0.3972	-0.427	0.8609	0.3299
Chat	Adrb2	8	0.3939	-0.4302	0.8599	0.3343
Mest	Adrb2	8	0.3922	-0.4318	0.8594	0.3365
Rbfox3	Adrb2	8	0.3894	-0.4345	0.8585	0.3404
Irf7	Adrb2	8	0.3888	-0.4351	0.8583	0.3411
Ms4a6c	Adrb2	8	0.387	-0.4368	0.8577	0.3436
Cplx1	Adrb2	8	0.3859	-0.4378	0.8574	0.3451
Ogfr	Adrb2	8	0.3807	-0.4428	0.8558	0.3522
Tbr1	Adrb2	8	0.3781	-0.4451	0.855	0.3557
Mki67	Adrb2	8	0.3744	-0.4486	0.8538	0.3608
Lif	Adrb2	8	0.3734	-0.4496	0.8535	0.3622
Lrp1	Adrb2	8	0.3675	-0.455	0.8516	0.3705
Scn10a	Adrb2	8	0.3638	-0.4584	0.8504	0.3757
Stx1a	Adrb2	8	0.3634	-0.4587	0.8503	0.3762
Ikbkb	Adrb2	8	0.3593	-0.4624	0.849	0.382
Mmp13	Adrb2	8	0.3562	-0.4653	0.848	0.3865
Ido1	Adrb2	8	0.356	-0.4655	0.8479	0.3868
Prom1	Adrb2	8	0.3544	-0.4669	0.8474	0.3891
Atp1a3	Adrb2	8	0.3516	-0.4694	0.8465	0.3931
Csf1r	Adrb2	8	0.3477	-0.4728	0.8453	0.3987
Cd38	Adrb2	8	0.3471	-0.4733	0.8451	0.3995
Ifnar2	Adrb2	8	0.3466	-0.4738	0.8449	0.4003
Atf3	Adrb2	8	0.3456	-0.4747	0.8446	0.4018
Neurod6	Adrb2	8	0.3437	-0.4763	0.844	0.4045
Tlr3	Adrb2	8	0.3431	-0.4769	0.8438	0.4054
Ccl22	Adrb2	8	0.3423	-0.4776	0.8435	0.4066
Cd68	Adrb2	8	0.3407	-0.479	0.843	0.4089
Ptprc	Adrb2	8	0.3403	-0.4793	0.8429	0.4095
Xcr1	Adrb2	8	0.3383	-0.481	0.8422	0.4124
Chrm3	Adrb2	8	0.3379	-0.4814	0.8421	0.413
Prf1	Adrb2	8	0.3366	-0.4825	0.8416	0.4149
Fcer1a	Adrb2	8	0.3339	-0.4849	0.8407	0.419
Sox9	Adrb2	8	0.3314	-0.487	0.8399	0.4226
Jak1	Adrb2	8	0.3311	-0.4873	0.8398	0.4231
Ptpn6	Adrb2	8	0.3289	-0.4891	0.8391	0.4263
Gpr17	Adrb2	8	0.3235	-0.4937	0.8373	0.4344
Pax3	Adrb2	8	0.3219	-0.4951	0.8368	0.4368
Tac2	Adrb2	8	0.3192	-0.4973	0.8359	0.4409
Cck	Adrb2	8	0.3184	-0.498	0.8356	0.442
Il17f	Adrb2	8	0.3183	-0.4981	0.8356	0.4422
Ankrd1	Adrb2	8	0.3171	-0.4991	0.8352	0.4441
Neurod1	Adrb2	8	0.3094	-0.5055	0.8325	0.4559
Slc6a1	Adrb2	8	0.3063	-0.5081	0.8315	0.4607
Ctnnb1	Adrb2	8	0.3061	-0.5082	0.8314	0.4609
Lilrb4a	Adrb2	8	0.3051	-0.509	0.8311	0.4625
Serpinb5	Adrb2	8	0.3003	-0.5129	0.8294	0.4699
Dlx2	Adrb2	8	0.297	-0.5156	0.8283	0.475
Plcb2	Adrb2	8	0.2944	-0.5177	0.8274	0.4791
Il7r	Adrb2	8	0.2929	-0.5189	0.8269	0.4814
Ctsg	Adrb2	8	0.2918	-0.5197	0.8265	0.4831
Fcgr3	Adrb2	8	0.2889	-0.522	0.8255	0.4877
Stat1	Adrb2	8	0.2879	-0.5228	0.8252	0.4893
Krt16	Adrb2	8	0.2877	-0.523	0.8251	0.4895
Irf2	Adrb2	8	0.2873	-0.5233	0.825	0.4902
Ly6c2	Adrb2	8	0.2834	-0.5264	0.8236	0.4963
Cybb	Adrb2	8	0.2794	-0.5296	0.8222	0.5028
Ccl3	Adrb2	8	0.2789	-0.5299	0.822	0.5036
Oprd1	Adrb2	8	0.2772	-0.5312	0.8214	0.5062
Tmem173	Adrb2	8	0.2758	-0.5323	0.8209	0.5085
Nanog	Adrb2	8	0.2715	-0.5357	0.8194	0.5154
Kit	Adrb2	8	0.2622	-0.5427	0.8161	0.5304
Dlx5	Adrb2	8	0.261	-0.5436	0.8157	0.5323
Tph2	Adrb2	8	0.2591	-0.5451	0.815	0.5356
Il3ra	Adrb2	8	0.2558	-0.5476	0.8138	0.5409
Epsti1	Adrb2	8	0.2542	-0.5488	0.8132	0.5435
Higd1b	Adrb2	8	0.253	-0.5497	0.8128	0.5455
Tdgf1	Adrb2	8	0.2455	-0.5552	0.81	0.5579
C1qb	Adrb2	8	0.2454	-0.5553	0.81	0.5581
P2rx3	Adrb2	8	0.2438	-0.5565	0.8094	0.5607
Mpo	Adrb2	8	0.2361	-0.5621	0.8066	0.5734
Myt1l	Adrb2	8	0.2358	-0.5623	0.8065	0.574
Krt19	Adrb2	8	0.2353	-0.5626	0.8063	0.5748
Pdgfra	Adrb2	8	0.2338	-0.5637	0.8057	0.5773
Pou4f1	Adrb2	8	0.2336	-0.5639	0.8057	0.5777
Csf3r	Adrb2	8	0.226	-0.5693	0.8028	0.5904
Cd207	Adrb2	8	0.2253	-0.5699	0.8025	0.5917
Ifnar1	Adrb2	8	0.2235	-0.5711	0.8019	0.5947
Lst1	Adrb2	8	0.2234	-0.5712	0.8019	0.5948
Tubb3	Adrb2	8	0.2221	-0.5721	0.8014	0.5971
Gzma	Adrb2	8	0.2211	-0.5728	0.801	0.5987
Mfge8	Adrb2	8	0.2179	-0.575	0.7998	0.6041
Tgfb1	Adrb2	8	0.213	-0.5785	0.7979	0.6125
Stat2	Adrb2	8	0.2113	-0.5797	0.7973	0.6154
Aqp3	Adrb2	8	0.2078	-0.5821	0.7959	0.6214
Tnfsf4	Adrb2	8	0.2057	-0.5836	0.7951	0.6251
Itgax	Adrb2	8	0.205	-0.584	0.7949	0.6262
Il13	Adrb2	8	0.2047	-0.5843	0.7947	0.6268
Calca	Adrb2	8	0.1985	-0.5885	0.7924	0.6374
Cd4	Adrb2	8	0.1973	-0.5893	0.7919	0.6395
Fcgr1	Adrb2	8	0.1971	-0.5895	0.7918	0.6399
Eno2	Adrb2	8	0.1944	-0.5913	0.7908	0.6445
Elavl2	Adrb2	8	0.192	-0.5929	0.7898	0.6487
Ttc3	Adrb2	8	0.1889	-0.595	0.7886	0.6542
Cd69	Adrb2	8	0.1869	-0.5963	0.7878	0.6577
Pi16	Adrb2	8	0.1828	-0.599	0.7862	0.6647
Alox5ap	Adrb2	8	0.1826	-0.5992	0.7861	0.6652
Uchl1	Adrb2	8	0.1798	-0.601	0.785	0.6701
Gpr37l1	Adrb2	8	0.1782	-0.6021	0.7844	0.6729
Chrm2	Adrb2	8	0.1782	-0.6021	0.7844	0.673
Tigit	Adrb2	8	0.1778	-0.6024	0.7842	0.6737
Ctla4	Adrb2	8	0.1755	-0.6039	0.7833	0.6777
Epha5	Adrb2	8	0.172	-0.6062	0.7819	0.6839
Tnfsf10	Adrb2	8	0.1695	-0.6078	0.7809	0.6883
Pax2	Adrb2	8	0.1688	-0.6082	0.7806	0.6894
Cxcr4	Adrb2	8	0.1678	-0.6089	0.7802	0.6913
Il17a	Adrb2	8	0.1668	-0.6095	0.7798	0.693
Ltb4r1	Adrb2	8	0.1661	-0.61	0.7795	0.6943
Pdgfrb	Adrb2	8	0.1637	-0.6115	0.7786	0.6985
Irf4	Adrb2	8	0.1524	-0.6187	0.7739	0.7187
Slc5a7	Adrb2	8	0.1497	-0.6204	0.7729	0.7234
Mertk	Adrb2	8	0.1479	-0.6216	0.7721	0.7267
Chrna1	Adrb2	8	0.1476	-0.6217	0.772	0.7272
Ms4a4a	Adrb2	8	0.1417	-0.6254	0.7696	0.7378
Mmp9	Adrb2	8	0.1399	-0.6265	0.7688	0.7411
Neurod2	Adrb2	8	0.1398	-0.6266	0.7687	0.7413
Irf9	Adrb2	8	0.138	-0.6277	0.768	0.7446
Epcam	Adrb2	8	0.1348	-0.6297	0.7667	0.7503
Vcan	Adrb2	8	0.1333	-0.6306	0.766	0.753
Tlr7	Adrb2	8	0.1255	-0.6354	0.7627	0.7671
Irf3	Adrb2	8	0.1242	-0.6362	0.7622	0.7696
Trim29	Adrb2	8	0.1155	-0.6413	0.7585	0.7853
Spp1	Adrb2	8	0.1149	-0.6417	0.7582	0.7865
Trem2	Adrb2	8	0.1128	-0.643	0.7573	0.7903
Ntrk1	Adrb2	8	0.1123	-0.6433	0.757	0.7913
Scrg1	Adrb2	8	0.1122	-0.6434	0.757	0.7914
Krt6b	Adrb2	8	0.1118	-0.6436	0.7568	0.7921
Ms4a7	Adrb2	8	0.1117	-0.6436	0.7568	0.7922
Slc17a8	Adrb2	8	0.1104	-0.6444	0.7562	0.7947
Adrb1	Adrb2	8	0.1085	-0.6456	0.7554	0.7982
Tmem119	Adrb2	8	0.1067	-0.6466	0.7546	0.8015
Chrm1	Adrb2	8	0.0995	-0.6508	0.7515	0.8147
Ascl1	Adrb2	8	0.0988	-0.6512	0.7512	0.8159
Vipr1	Adrb2	8	0.0952	-0.6533	0.7496	0.8226
Ccr2	Adrb2	8	0.0927	-0.6547	0.7485	0.8271
Nr3c1	Adrb2	8	0.0923	-0.655	0.7483	0.8278
Nes	Adrb2	8	0.0889	-0.6569	0.7468	0.8342
Lag3	Adrb2	8	0.0887	-0.6571	0.7467	0.8346
Fap	Adrb2	8	0.0882	-0.6574	0.7465	0.8356
Bmp4	Adrb2	8	0.0881	-0.6574	0.7464	0.8357
Slc10a4	Adrb2	8	0.086	-0.6586	0.7455	0.8395
Mag	Adrb2	8	0.0853	-0.659	0.7452	0.8408
Bcl6	Adrb2	8	0.0848	-0.6593	0.7449	0.8418
Cx3cr1	Adrb2	8	0.0767	-0.6639	0.7413	0.8568
Nefl	Adrb2	8	0.0754	-0.6646	0.7407	0.8592
Anxa8	Adrb2	8	0.0711	-0.667	0.7388	0.8671
Lef1	Adrb2	8	0.0656	-0.67	0.7362	0.8773
Itgae	Adrb2	8	0.0649	-0.6704	0.7359	0.8787
Col8a1	Adrb2	8	0.0625	-0.6718	0.7348	0.8832
Col1a1	Adrb2	8	0.0557	-0.6755	0.7317	0.8957
Pdpn	Adrb2	8	0.0536	-0.6766	0.7307	0.8998
Krt79	Adrb2	8	0.0469	-0.6803	0.7275	0.9122
Nkg7	Adrb2	8	0.0468	-0.6803	0.7275	0.9124
Col3a1	Adrb2	8	0.0461	-0.6807	0.7271	0.9138
Adra2a	Adrb2	8	0.0451	-0.6812	0.7267	0.9156
Sox2	Adrb2	8	0.045	-0.6813	0.7266	0.9158
Itgam	Adrb2	8	0.044	-0.6818	0.7261	0.9177
Pitx3	Adrb2	8	0.0437	-0.682	0.726	0.9182
Fxyd3	Adrb2	8	0.041	-0.6834	0.7247	0.9232
Cd5l	Adrb2	8	0.0392	-0.6844	0.7239	0.9265
Pcdh12	Adrb2	8	0.0365	-0.6858	0.7226	0.9317
Oprm1	Adrb2	8	0.0361	-0.686	0.7224	0.9324
Cav1	Adrb2	8	0.0343	-0.687	0.7215	0.9357
Ifna1	Adrb2	8	0.0308	-0.6888	0.7199	0.9422
Postn	Adrb2	8	0.0259	-0.6914	0.7175	0.9515
Calcr	Adrb2	8	0.025	-0.6919	0.717	0.9532
Eng	Adrb2	8	0.0229	-0.693	0.716	0.9571
Cspg4	Adrb2	8	0.0229	-0.693	0.716	0.9571
Lhx6	Adrb2	8	0.022	-0.6934	0.7156	0.9588
Col1a2	Adrb2	8	0.0216	-0.6936	0.7154	0.9595
Il1r2	Adrb2	8	0.0196	-0.6947	0.7144	0.9633
Batf3	Adrb2	8	0.0141	-0.6975	0.7117	0.9735
Tgfb3	Adrb2	8	0.0029	-0.7032	0.7061	0.9946
Porcn	Adrb2	8	0.0009	-0.7042	0.7051	0.9983
Prph	Adrb2	8	-0.0019	-0.7056	0.7037	0.9965
Cxcr2	Adrb2	8	-0.0025	-0.7059	0.7034	0.9954
Gad2	Adrb2	8	-0.0029	-0.7061	0.7032	0.9945
Ccl7	Adrb2	8	-0.0029	-0.7061	0.7032	0.9945
S100b	Adrb2	8	-0.0058	-0.7076	0.7017	0.9891
Icosl	Adrb2	8	-0.0107	-0.71	0.6993	0.98
Cryab	Adrb2	8	-0.0111	-0.7102	0.699	0.9792
Cd209a	Adrb2	8	-0.0133	-0.7113	0.6979	0.9751
Dpysl2	Adrb2	8	-0.0147	-0.712	0.6972	0.9725
Dbi	Adrb2	8	-0.0156	-0.7125	0.6967	0.9707
Fcna	Adrb2	8	-0.0202	-0.7147	0.6944	0.9622
Ifitm6	Adrb2	8	-0.0213	-0.7153	0.6938	0.96
Klrg1	Adrb2	8	-0.0217	-0.7154	0.6936	0.9594
S100a14	Adrb2	8	-0.0232	-0.7162	0.6928	0.9565
Ifngr1	Adrb2	8	-0.0239	-0.7165	0.6925	0.9553
Il4i1	Adrb2	8	-0.0266	-0.7178	0.691	0.9501
Calm5	Adrb2	8	-0.0293	-0.7191	0.6896	0.945
Msi1	Adrb2	8	-0.0307	-0.7198	0.6889	0.9425
Tlr4	Adrb2	8	-0.0478	-0.7279	0.6798	0.9105
Egfr	Adrb2	8	-0.0555	-0.7316	0.6756	0.8961
Vipr2	Adrb2	8	-0.062	-0.7346	0.672	0.8841
Slc6a4	Adrb2	8	-0.0638	-0.7354	0.671	0.8807
Atp1b1	Adrb2	8	-0.0651	-0.736	0.6703	0.8783
Gm94	Adrb2	8	-0.0659	-0.7364	0.6699	0.8768
Ifnab	Adrb2	8	-0.0679	-0.7373	0.6688	0.873
Aldoc	Adrb2	8	-0.0705	-0.7385	0.6673	0.8682
Sirpa	Adrb2	8	-0.0723	-0.7393	0.6663	0.8649
Nsf	Adrb2	8	-0.0725	-0.7394	0.6662	0.8645
Flt1	Adrb2	8	-0.0763	-0.7411	0.6641	0.8575
Cxcr3	Adrb2	8	-0.0777	-0.7418	0.6633	0.8549
Cdh5	Adrb2	8	-0.0803	-0.7429	0.6618	0.8501
Wnt3	Adrb2	8	-0.081	-0.7432	0.6614	0.8488
Il12b	Adrb2	8	-0.0824	-0.7439	0.6606	0.8462
Ccl9	Adrb2	8	-0.0847	-0.7449	0.6593	0.842
Kcnc1	Adrb2	8	-0.0872	-0.746	0.6579	0.8373
Kdr	Adrb2	8	-0.0873	-0.7461	0.6578	0.8371
Foxp3	Adrb2	8	-0.0878	-0.7463	0.6576	0.8363
Nrp1	Adrb2	8	-0.0884	-0.7466	0.6572	0.8351
Ccl17	Adrb2	8	-0.0926	-0.7484	0.6548	0.8273
Prom2	Adrb2	8	-0.0928	-0.7485	0.6547	0.8269
Thbd	Adrb2	8	-0.0949	-0.7495	0.6535	0.8231
Krt13	Adrb2	8	-0.1086	-0.7555	0.6455	0.798
Cd40lg	Adrb2	8	-0.115	-0.7582	0.6417	0.7863
Krt15	Adrb2	8	-0.1172	-0.7592	0.6403	0.7822
Elavl4	Adrb2	8	-0.1183	-0.7596	0.6397	0.7803
Ifnb1	Adrb2	8	-0.1224	-0.7614	0.6372	0.7727
Stmn2	Adrb2	8	-0.1254	-0.7627	0.6354	0.7673
Calcb	Adrb2	8	-0.1273	-0.7635	0.6343	0.7639
Mbp	Adrb2	8	-0.1286	-0.764	0.6335	0.7615
Cd200	Adrb2	8	-0.1301	-0.7647	0.6326	0.7589
Bglap2	Adrb2	8	-0.1314	-0.7652	0.6318	0.7565
Them5	Adrb2	8	-0.1328	-0.7658	0.6309	0.7539
Btc	Adrb2	8	-0.1349	-0.7667	0.6296	0.7502
Chrne	Adrb2	8	-0.1363	-0.7673	0.6288	0.7476
Lgr5	Adrb2	8	-0.1404	-0.769	0.6262	0.7402
Thbs4	Adrb2	8	-0.1413	-0.7693	0.6257	0.7386
Entpd1	Adrb2	8	-0.1494	-0.7727	0.6206	0.7241
Cnfn	Adrb2	8	-0.1519	-0.7738	0.619	0.7195
Ache	Adrb2	8	-0.1531	-0.7742	0.6183	0.7174
Gfra1	Adrb2	8	-0.1538	-0.7745	0.6178	0.7161
Syp	Adrb2	8	-0.1567	-0.7757	0.616	0.7109
Sigirr	Adrb2	8	-0.1597	-0.7769	0.6141	0.7057
Rora	Adrb2	8	-0.1624	-0.778	0.6123	0.7008
Ly6g6c	Adrb2	8	-0.165	-0.7791	0.6107	0.6962
Ngfr	Adrb2	8	-0.1667	-0.7798	0.6096	0.6933
Grin2a	Adrb2	8	-0.1682	-0.7804	0.6086	0.6905
Prdm1	Adrb2	8	-0.1683	-0.7804	0.6086	0.6904
Sbsn	Adrb2	8	-0.1687	-0.7806	0.6083	0.6897
Bglap	Adrb2	8	-0.1706	-0.7813	0.6071	0.6863
Fev	Adrb2	8	-0.1743	-0.7828	0.6046	0.6798
Ccl6	Adrb2	8	-0.1753	-0.7832	0.604	0.678
Cdh19	Adrb2	8	-0.1756	-0.7834	0.6038	0.6774
Pecam1	Adrb2	8	-0.1761	-0.7835	0.6035	0.6766
Ngf	Adrb2	8	-0.1763	-0.7836	0.6033	0.6762
Oprk1	Adrb2	8	-0.1792	-0.7848	0.6014	0.6711
Slc17a7	Adrb2	8	-0.182	-0.7859	0.5995	0.6661
Adipoq	Adrb2	8	-0.1977	-0.792	0.589	0.6389
Alcam	Adrb2	8	-0.2002	-0.793	0.5873	0.6345
Krt24	Adrb2	8	-0.2078	-0.7959	0.5821	0.6214
Prox1	Adrb2	8	-0.2115	-0.7973	0.5795	0.6151
Ikzf2	Adrb2	8	-0.2117	-0.7974	0.5794	0.6148
Il6st	Adrb2	8	-0.2121	-0.7975	0.5792	0.6142
Lce1m	Adrb2	8	-0.2139	-0.7982	0.5779	0.611
Clec4b1	Adrb2	8	-0.2167	-0.7993	0.5759	0.6063
Ifit1	Adrb2	8	-0.2197	-0.8004	0.5738	0.6012
Anpep	Adrb2	8	-0.222	-0.8013	0.5722	0.5972
Gpr151	Adrb2	8	-0.2224	-0.8015	0.5719	0.5966
Calm4	Adrb2	8	-0.2253	-0.8026	0.5698	0.5916
Rorc	Adrb2	8	-0.2254	-0.8026	0.5697	0.5914
Vim	Adrb2	8	-0.2275	-0.8034	0.5683	0.588
Bglap3	Adrb2	8	-0.2342	-0.8059	0.5635	0.5767
Dlk1	Adrb2	8	-0.2359	-0.8065	0.5622	0.5738
Npy	Adrb2	8	-0.2488	-0.8112	0.5528	0.5524
Nt5e	Adrb2	8	-0.2513	-0.8122	0.5509	0.5482
Calb2	Adrb2	8	-0.2514	-0.8122	0.5509	0.5481
Folr2	Adrb2	8	-0.2558	-0.8138	0.5476	0.5409
S100a1	Adrb2	8	-0.2568	-0.8141	0.5468	0.5392
Pink1	Adrb2	8	-0.259	-0.815	0.5451	0.5356
Cd27	Adrb2	8	-0.2598	-0.8152	0.5446	0.5344
Sox10	Adrb2	8	-0.2603	-0.8154	0.5442	0.5336
Pou3f1	Adrb2	8	-0.2604	-0.8154	0.5441	0.5334
Acan	Adrb2	8	-0.2609	-0.8156	0.5437	0.5325
Gap43	Adrb2	8	-0.2649	-0.8171	0.5407	0.5261
Calcrl	Adrb2	8	-0.2695	-0.8187	0.5372	0.5186
Cd34	Adrb2	8	-0.2698	-0.8188	0.5369	0.5181
Ret	Adrb2	8	-0.2753	-0.8207	0.5327	0.5094
Sprr1a	Adrb2	8	-0.2792	-0.8221	0.5297	0.503
Lyve1	Adrb2	8	-0.2808	-0.8227	0.5285	0.5006
Tacr1	Adrb2	8	-0.284	-0.8238	0.526	0.4955
Meox1	Adrb2	8	-0.2861	-0.8245	0.5243	0.4921
Dcx	Adrb2	8	-0.2865	-0.8247	0.5239	0.4915
Chrm4	Adrb2	8	-0.2876	-0.8251	0.5231	0.4897
Ramp1	Adrb2	8	-0.2882	-0.8253	0.5226	0.4888
Lor	Adrb2	8	-0.2912	-0.8263	0.5202	0.484
Nrxn3	Adrb2	8	-0.2947	-0.8275	0.5175	0.4787
Mrc1	Adrb2	8	-0.2986	-0.8289	0.5143	0.4725
Serpinb11	Adrb2	8	-0.3007	-0.8296	0.5126	0.4693
Sfrp1	Adrb2	8	-0.302	-0.83	0.5116	0.4673
Pparg	Adrb2	8	-0.302	-0.83	0.5115	0.4672
Penk	Adrb2	8	-0.31	-0.8328	0.505	0.4549
Lgi4	Adrb2	8	-0.3253	-0.8379	0.4922	0.4318
Wnt2	Adrb2	8	-0.3279	-0.8388	0.49	0.4278
Pmp22	Adrb2	8	-0.3338	-0.8407	0.4849	0.419
Bdnf	Adrb2	8	-0.3385	-0.8423	0.4809	0.4121
Plp1	Adrb2	8	-0.3412	-0.8432	0.4785	0.4081
Ccl12	Adrb2	8	-0.3468	-0.845	0.4736	0.3999
Ccl8	Adrb2	8	-0.366	-0.8511	0.4564	0.3726
Camta1	Adrb2	8	-0.367	-0.8515	0.4555	0.3712
Npy1r	Adrb2	8	-0.3674	-0.8516	0.4551	0.3705
Scn7a	Adrb2	8	-0.3686	-0.852	0.454	0.3689
Arg1	Adrb2	8	-0.3702	-0.8525	0.4525	0.3666
Cd163	Adrb2	8	-0.3713	-0.8528	0.4515	0.3652
Cxcl13	Adrb2	8	-0.3765	-0.8545	0.4467	0.3579
Gfra3	Adrb2	8	-0.3859	-0.8574	0.4379	0.3451
Clec10a	Adrb2	8	-0.3909	-0.859	0.4331	0.3383
Ivl	Adrb2	8	-0.3971	-0.8609	0.4271	0.3301
Krt1	Adrb2	8	-0.398	-0.8612	0.4262	0.3288
Tox2	Adrb2	8	-0.4049	-0.8633	0.4195	0.3198
Slc6a2	Adrb2	8	-0.4054	-0.8634	0.419	0.3191
Syn2	Adrb2	8	-0.4184	-0.8674	0.4059	0.3022
Galr1	Adrb2	8	-0.4345	-0.8721	0.3894	0.282
Syt1	Adrb2	8	-0.439	-0.8735	0.3846	0.2765
Trpv1	Adrb2	8	-0.459	-0.8793	0.3632	0.2526
Ntn1	Adrb2	8	-0.4894	-0.8879	0.3286	0.2184
Tox	Adrb2	8	-0.5092	-0.8933	0.3048	0.1974
Cd28	Adrb2	8	-0.528	-0.8984	0.2813	0.1786
Fign	Adrb2	8	-0.5345	-0.9001	0.273	0.1723
Car4	Adrb2	8	-0.5781	-0.9115	0.2136	0.1334
Cd59a	Adrb2	8	-0.5886	-0.9141	0.1983	0.1248
Aldh1a1	Adrb2	8	-0.666	-0.9329	0.0728	0.0714
