# Supplementary material for: β‐Adrenergic Signaling Promotes Anti‐Tumor Immunity in TP53‐mutant Oral Squamous Cell Carcinoma
Source: Adv Sci (Weinh). 2026 Feb 10;13(35):e16859. doi: 10.1002/advs.202516859 (PMC13292172; doi:10.1002/advs.202516859)
Supplement: Supplementary file 4 — Supporting File: advs73623‐sup‐0004‐TableS4.xlsx. [file ADVS-13-e16859-s007.xlsx]

## Sheet: PCI-alone
Luminex assay	PCI-alone
	Time	Cytokine	# samples (Isoprenaline-treated)	Mean (Isoprenaline-treated)	Std dev (Isoprenaline-treated)	# samples (vehicle-treated)	Mean (vehicle-treated)	Std dev (vehicle-treated)	T test p-value
	3hr	CD62E (77)	4	1973.18	200.043	4	1961.32	330.554	0.953
	3hr	CD62P (55)	4	44143.5	2711.78	4	44930.6	3254.14	0.7229
	3hr	ICAM-1 (73)	4	16588.6	812.304	4	17233.8	1577.63	0.4945
	3hr	IFNgamma (43)				2	5.445	1.50614
	3hr	IL-1alpha (62)	4	13.9075	1.37587	4	15.235	1.09186	0.1814
	3hr	IL-1beta (18)	3	3.73	0.952628	4	2.23	1.09697	0.118
	3hr	IL-4 (20)	2	5.14	0	2	7.24	0	<.0001
	3hr	IL-5 (21)	3	5.25667	2.54034	2	8.23	6.27911	0.4924
	3hr	IL-6 (25)	4	334.868	24.4074	4	259.75	15.7591	0.0021
	3hr	IL-8 (27)	4	271.56	13.9435	4	248.912	13.7278	0.0599
	3hr	IL-9 (52)	4	6.26	2.73251	3	5.95	1.37503	0.8662
	3hr	IL-10 (28)	1	0.66		1	0.66
	3hr	IL-12p70 (34)	2	4.455	0.13435	4	4.525	0.117898	0.5445
	3hr	IL-13 (35)	1	3.79		1	5.49
	3hr	IL-17A (36)	4	1.17	0.26808	4	1.3775	0.531813	0.512
	3hr	IL-18 (66)	4	11.34	2.52	4	13.2225	1.245	0.2289
	3hr	IL-22 (76)	3	11.95	1.14315	4	17.4225	7.37047	0.2683
	3hr	IL-23 (63)	4	12.185	4.62689	4	13.6125	1.7608	0.5851
	3hr	IL-27 (14)				1	9.68
	3hr	IP-10 (22)	4	3.5675	0.532502	4	3.65	0.433743	0.8181
	3hr	MCP-1 (51)	4	10.8825	3.19331	4	7.9425	0.705	0.1223
	3hr	MIP-1alpha (12)	2	1.905	0.0919239	2	1.845	0.176777	0.7117
	3hr	MIP-1beta (47)	4	7.2675	1.00055	4	7.285	0.467654	0.9757
	3hr	Perforin (53)	2	459.825	186.613	4	459.825	152.369	1
	3hr	TNFalpha (45)	4	5.005	1.19	3	2.70333	1.47802	0.0702
	3hr	TNFbeta (54)				1	8.95
	4d	CD62E (77)	5	586.35	258.847	3	856.457	334.17	0.2437
	4d	CD62P (55)	3	568.457	316.469	6	713.46	519.484	0.6761
	4d	GM-CSF (44)	6	268.373	57.691	6	326.255	31.6098	0.0566
	4d	ICAM-1 (73)	6	12210.1	2513.68	6	13111.3	1051.87	0.4367
	4d	IFNalpha (48)	6	1.095	0.355514	6	0.841667	0.366411	0.2521
	4d	IFNgamma (43)	2	4.38	0	1	4.38
	4d	IL-1alpha (62)	6	263.467	54.124	6	229.968	16.8401	0.1783
	4d	IL-1beta (18)	6	12.63	3.41455	6	10.5017	2.80121	0.2652
	4d	IL-2 (19)	4	18.8225	4.985	4	16.33	0	0.3559
	4d	IL-4 (20)	6	14.5217	2.84895	6	14.35	2.81045	0.9184
	4d	IL-5 (21)	6	35.6467	8.32714	6	34.46	1.94105	0.7409
	4d	IL-6 (25)				6	10875.3	2292.17
	4d	IL-9 (52)	6	85.3233	6.17733	6	84.5483	7.83622	0.8529
	4d	IL-10 (28)	3	0.66	0	5	0.81	0.155403	0.1566
	4d	IL-12p70 (34)	5	4.472	0.166042	5	4.55	0	0.3242
	4d	IL-13 (35)	2	2.88	1.28693	3	2.57667	1.05078	0.7888
	4d	IL-17A (36)	6	2.385	0.265462	6	2.43	0.440908	0.8347
	4d	IL-18 (66)	6	11.7467	3.76924	6	14.2417	4.02125	0.2935
	4d	IL-21 (72)	6	25.8717	8.23984	6	28.2867	2.57232	0.5087
	4d	IL-22 (76)	3	11.6167	0.565803	3	12.2833	1.7205	0.5584
	4d	IL-23 (63)	4	6.5	3.70809	6	10.6633	2.81461	0.077
	4d	IL-27 (14)	2	34.75	6.2084	1	9.68		0.1875
	4d	IP-10 (22)	6	1153.56	218.004	6	841.797	83.4803	0.0084
	4d	MCP-1 (51)	6	84.9817	13.8905	6	244.475	17.0509	<.0001
	4d	MIP-1alpha (12)	6	5.81167	1.01115	6	6.44333	0.432049	0.1897
	4d	MIP-1beta (47)	6	34.8917	2.75338	6	34.2933	1.19883	0.636
	4d	TNFalpha (45)	6	68.5433	6.09971	6	56.2017	2.13243	0.0009
	4d	TNFbeta (54)	5	14.984	6.55737	6	12.2267	4.51802	0.4306
	24hr	CD62E (77)	4	1230.47	634.741	4	708.405	475.63	0.2361
	24hr	CD62P (55)	4	50241.9	9380.48	4	50139.9	4389.88	0.9849
	24hr	ICAM-1 (73)	4	14887.5	3503.06	4	14713.6	1582.15	0.9308
	24hr	IFNgamma (43)	1	4.38
	24hr	IL-1alpha (62)	4	18.07	4.25298	4	10.6225	0.738845	0.0136
	24hr	IL-1beta (18)	1	3.18		1	1.28
	24hr	IL-6 (25)	4	2471.78	395.469	4	757.467	44.0807	0.0001
	24hr	IL-8 (27)	4	724.65	79.9529	4	564.96	58.1724	0.0179
	24hr	IL-9 (52)	4	10.9975	3.20098	3	7.86667	2.92541	0.2425
	24hr	IL-12p70 (34)	1	4.55		2	4.36	0
	24hr	IL-17A (36)	3	0.96	0	2	1.1	0.19799	0.2722
	24hr	IL-18 (66)	4	10.715	2.411	2	7.56	0	0.156
	24hr	IL-22 (76)	1	15.27		2	11.31	2.77186	0.4512
	24hr	IL-23 (63)	4	5.555	2.28053	2	5.555	2.79307	1
	24hr	IP-10 (22)	4	34.8625	10.0805	4	8.1475	1.5486	0.0019
	24hr	MCP-1 (51)	4	4.3775	4.37265	4	2.26	2.56344	0.4354
	24hr	MIP-1alpha (12)				1	1.72
	24hr	MIP-1beta (47)	4	7.5425	2.62336	4	6.545	2.25852	0.5854
	24hr	Perforin (53)	3	503.81	152.369	3	448.377	248.382	0.7583
	24hr	TNFalpha (45)	4	19.8425	1.70242	4	6.6625	4.30803	0.0013

## Sheet: Co-culture
Luminex assay	Co-culture
	Time	Cytokine	# samples (Isoprenaline-treated)	Mean (Isoprenaline-treated)	Std dev (Isoprenaline-treated)	# samples (vehicle-treated)	Mean (vehicle-treated)	Std dev (vehicle-treated)	T test p-value
	3hr	CD62E (77)	4	1648.59	836.932	4	1496.77	149.83	0.7332
	3hr	CD62P (55)	4	42708.5	3215.2	4	40994.4	2102.05	0.4065
	3hr	GM-CSF (44)	4	743.783	123.2	4	657.048	73.5088	0.2721
	3hr	ICAM-1 (73)	4	16134.9	1714.84	4	15522.4	1483.54	0.6085
	3hr	IFNgamma (43)	4	4477.67	838.932	4	3757.79	360.32	0.1659
	3hr	IL-1alpha (62)	4	70.76	12.334	4	72.205	8.21318	0.8518
	3hr	IL-1beta (18)	4	6.695	2.63658	4	6.72	2.26231	0.989
	3hr	IL-2 (19)	4	318.822	52.2788	4	276.81	22.4736	0.1902
	3hr	IL-4 (20)	4	203.855	46.0741	4	136.928	15.2799	0.033
	3hr	IL-5 (21)	4	67.7375	37.035	4	37.9725	8.09928	0.1674
	3hr	IL-6 (25)	4	733.653	113.275	4	435.647	36.2843	0.0024
	3hr	IL-8 (27)	4	3137.05	769.109	4	2196.24	277.778	0.061
	3hr	IL-9 (52)	4	35.6525	4.92352	4	25.5875	2.32084	0.0101
	3hr	IL-10 (28)	3	0.91	0.284781	3	0.69	0.0519615	0.2584
	3hr	IL-12p70 (34)	4	5.0075	0.236273	4	4.8725	0.095	0.3298
	3hr	IL-13 (35)	4	2885.09	847.607	4	2184.24	295.08	0.1694
	3hr	IL-17A (36)	4	1.9275	0.693415	4	1.6525	0.690766	0.5945
	3hr	IL-18 (66)	4	40.4975	2.385	4	38.1075	4.57563	0.39
	3hr	IL-22 (76)	1	11.29		2	9.35	0
	3hr	IL-23 (63)	4	17.635	6.1143	4	22.07	7.57808	0.3974
	3hr	IP-10 (22)	4	12.7	1.29982	4	6.6125	0.899125	0.0003
	3hr	MCP-1 (51)	4	11.9975	5.30904	4	6.035	1.79556	0.0774
	3hr	MIP-1alpha (12)	3	1339.61	397.139	4	1228.92	251.009	0.6673
	3hr	MIP-1beta (47)	3	14575.5	8246.33	4	9856.67	3897.38	0.3523
	3hr	Perforin (53)	4	9336.84	1193.8	4	8870.68	502.716	0.4987
	3hr	TNFalpha (45)	4	558.105	76.6367	4	500.337	57.8259	0.2741
	3hr	TNFbeta (54)	4	25.9825	7.73849	3	8.63	3.05261	0.0154

## Sheet: T cells-alone
Luminex assay	T cells-alone
	Time	Y	# samples (Isoprenaline-treated)	Mean (Isoprenaline-treated)	Std dev (Isoprenaline-treated)	# samples (vehicle-treated)	Mean (vehicle-treated)	Std dev (vehicle-treated)	T test p-value
	3hr	CD62E (77)	4	3873.26	542.892	4	3841.97	284.072	0.922
	3hr	CD62P (55)	4	72979.3	5399.17	4	72128.7	1107.11	0.768
	3hr	ICAM-1 (73)	4	31988.6	2975.2	4	29800.1	1232.73	0.223
	3hr	IFNgamma (43)	4	27.2	2.20345	4	20.04	1.18934	0.0012
	3hr	IL-1alpha (62)	2	0.28	0
	3hr	IL-1beta (18)	1	1.28
	3hr	IL-2 (19)	4	68.54	11.3457	4	50.11	6.46687	0.0303
	3hr	IL-5 (21)	1	3.79
	3hr	IL-6 (25)	3	9.65667	8.87313
	3hr	IL-8 (27)	4	20.685	2.93673	4	18.145	0.615061	0.1414
	3hr	IL-12p70 (34)	2	4.455	0.13435	1	4.55		0.6667
	3hr	IL-13 (35)	4	120.52	16.9588	4	73.1625	5.07595	0.0017
	3hr	IL-17A (36)	4	1.24	0.323316	2	0.96	0	0.3125
	3hr	IL-18 (66)	2	7.56	0	2	7.56	0
	3hr	IL-22 (76)	3	11.3233	3.41791
	3hr	IL-23 (63)	4	6.5425	1.975	1	3.58		0.2722
	3hr	IP-10 (22)	4	3.63	0.778631	4	3.0425	0.350464	0.2179
	3hr	MCP-1 (51)	4	8.485	3.48016	4	5.945	2.93	0.3069
	3hr	MIP-1alpha (12)	4	289.725	20.2187	4	249.488	7.85974	0.01
	3hr	MIP-1beta (47)	4	807.067	74.336	4	664.245	17.588	0.0096
	3hr	Perforin (53)	4	5977.36	812.727	4	4648.98	213.776	0.0195
	3hr	TNFalpha (45)	4	11.53	3.8717	4	7.935	1.32213	0.1294
	3hr	TNFbeta (54)	3	8.67333	6.08773	2	5.44	2.10718	0.5386
