# Supplementary material for: β‐Adrenergic Signaling Promotes Anti‐Tumor Immunity in TP53‐mutant Oral Squamous Cell Carcinoma
Source: Adv Sci (Weinh). 2026 Feb 10;13(35):e16859. doi: 10.1002/advs.202516859 (PMC13292172; doi:10.1002/advs.202516859)
Supplement: Supplementary file 5 — Supporting File: advs73623‐sup‐0005‐TableS5.xlsx. [file ADVS-13-e16859-s005.xlsx]

## Sheet: RNAseq CMIvsCMV-treated T cells
RNAseq T cells	Differential expression analysis between CMI- and CMV-treated T cells
	gene_name	gene_id	edgeR-CMVvCMI_logFC	edgeR-CMVvCMI_logCPM	edgeR-CMVvCMI_LR	edgeR-CMVvCMI_PValue	edgeR-CMVvCMI_FDR
	NR4A3	ENSG00000119508.17	-0.737607	7.19351	310.476	1.71974e-69	1.51302e-65
	ZNF331	ENSG00000130844.16	-0.813938	6.40319	296.51	1.89755e-66	8.34732e-63
	THBS1	ENSG00000137801.10	-1.44013	3.94627	201.515	9.75477e-46	2.86075e-42
	TNFRSF9	ENSG00000049249.8	-0.559665	7.15778	167.56	2.52394e-38	4.48491e-35
	NR4A2	ENSG00000153234.13	-0.667425	6.68288	167.541	2.54882e-38	4.48491e-35
	PGAP1	ENSG00000197121.14	-0.570033	7.01844	163.756	1.71014e-37	2.50764e-34
	TSPYL2	ENSG00000184205.14	-0.510129	6.89542	148.976	2.90254e-34	3.64808e-31
	CREM	ENSG00000095794.19	-0.474232	7.83129	139.535	3.365e-32	3.70066e-29
	ABLIM1	ENSG00000099204.18	-0.525639	6.59329	138.531	5.57792e-32	5.45272e-29
	DUSP4	ENSG00000120875.8	-0.404177	9.22576	132.006	1.49147e-30	1.3122e-27
	IL21R	ENSG00000103522.15	-0.504174	6.93569	117.739	1.9781e-27	1.58212e-24
	IRF4	ENSG00000137265.14	-0.405426	8.21258	111.9	3.75789e-26	2.75516e-23
	PIK3R1	ENSG00000145675.14	-0.355623	8.45175	109.614	1.19033e-25	8.05578e-23
	ATP1B3	ENSG00000069849.10	-0.411668	7.51545	107.761	3.03205e-25	1.90543e-22
	LRIG1	ENSG00000144749.13	-0.423565	7.14617	101.113	8.68657e-24	5.09496e-21
	FTH1	ENSG00000167996.15	-0.3656	9.12511	100.503	1.18237e-23	6.50155e-21
	ELL2	ENSG00000118985.14	-0.396123	7.47938	97.0917	6.61907e-23	3.42557e-20
	SPTBN1	ENSG00000115306.15	-0.332606	9.20597	96.9571	7.08451e-23	3.46275e-20
	ZDBF2	ENSG00000204186.7	-0.544633	6.10197	95.579	1.42106e-22	6.58027e-20
	RANBP2	ENSG00000153201.15	-0.382111	9.00652	94.3127	2.69417e-22	1.18517e-19
	SATB1	ENSG00000182568.16	-0.356118	7.56158	91.4328	1.1545e-21	4.83679e-19
	TUBA4A	ENSG00000127824.13	-0.394412	7.90976	90.9297	1.48871e-21	5.95351e-19
	GZMB	ENSG00000100453.12	-0.350873	9.45441	90.8341	1.56239e-21	5.97647e-19
	FOSL2	ENSG00000075426.11	-0.381719	8.95331	85.493	2.32528e-20	8.52408e-18
	PRKCE	ENSG00000171132.13	-0.497091	5.66897	84.9029	3.13389e-20	1.10288e-17
	BIRC3	ENSG00000023445.13	-0.323792	9.43246	83.3633	6.82793e-20	2.31047e-17
	TMEM2	ENSG00000135048.13	-0.305932	9.67385	82.8473	8.86422e-20	2.88842e-17
	FAM46C	ENSG00000183508.4	-0.308273	9.91306	79.9649	3.81116e-19	1.19752e-16
	STAT5A	ENSG00000126561.16	-0.335063	7.88686	79.7388	4.27322e-19	1.29641e-16
	SERPINB9	ENSG00000170542.5	-0.34882	8.60803	77.9314	1.06682e-18	3.12862e-16
	AIM1	ENSG00000112297.14	-0.303063	8.86331	77.4027	1.39427e-18	3.95702e-16
	NAMPT	ENSG00000105835.11	-0.339129	8.37223	76.1226	2.66591e-18	7.32958e-16
	USP36	ENSG00000055483.19	-0.31739	8.09733	74.2661	6.82644e-18	1.81997e-15
	BCL2L11	ENSG00000153094.21	-0.482458	5.65654	73.945	8.03249e-18	2.07853e-15
	VCAM1	ENSG00000162692.10	-0.338547	7.85997	71.5566	2.69422e-17	6.77251e-15
	LRMP	ENSG00000118308.14	-0.364124	6.8604	71.1126	3.37405e-17	8.24581e-15
	CCR7	ENSG00000126353.3	-0.53543	5.80698	70.9606	3.64427e-17	8.66547e-15
	DUSP5	ENSG00000138166.5	-0.315429	8.41599	70.5006	4.60116e-17	1.06529e-14
	ZBTB32	ENSG00000011590.13	-0.463214	5.9032	69.851	6.39587e-17	1.44284e-14
	TTYH2	ENSG00000141540.10	-0.523544	5.16486	69.5434	7.47526e-17	1.64418e-14
	METRNL	ENSG00000176845.12	-0.378016	7.01716	67.9087	1.71248e-16	3.67473e-14
	FAM102A	ENSG00000167106.11	0.312749	7.94292	66.339	3.79679e-16	7.95337e-14
	KCTD20	ENSG00000112078.13	-0.302047	8.23237	65.1638	6.89242e-16	1.41022e-13
	SRGN	ENSG00000122862.4	-0.305357	8.8555	65.0964	7.13211e-16	1.4261e-13
	MCOLN2	ENSG00000153898.12	-0.33721	7.58324	64.9859	7.54362e-16	1.47486e-13
	CNOT6L	ENSG00000138767.12	-0.298165	8.00567	63.0589	2.00619e-15	3.83706e-13
	GABARAPL1	ENSG00000139112.10	-0.326721	6.9625	62.5496	2.59814e-15	4.8635e-13
	PDE4B	ENSG00000184588.17	-0.303961	7.85908	60.6153	6.9393e-15	1.27192e-12
	ZBED2	ENSG00000177494.5	-0.630825	4.61046	60.3725	7.85037e-15	1.40954e-12
	ENOSF1	ENSG00000132199.18	-0.475676	6.24764	57.1564	4.02495e-14	7.08231e-12
	ITGAV	ENSG00000138448.11	-0.341797	6.6059	57.0856	4.17256e-14	7.19808e-12
	PSMD13	ENSG00000185627.17	-0.294291	7.13022	56.4646	5.7219e-14	9.68102e-12
	SYTL3	ENSG00000164674.15	-0.287514	8.26162	56.3989	5.91629e-14	9.82104e-12
	ENC1	ENSG00000171617.13	-0.626903	4.23915	55.4983	9.3541e-14	1.52403e-11
	RGS2	ENSG00000116741.7	-0.355193	6.26554	55.4127	9.77036e-14	1.5629e-11
	NR4A1	ENSG00000123358.19	-0.391503	5.99412	54.8983	1.26931e-13	1.99418e-11
	TNFAIP3	ENSG00000118503.14	-0.244894	10.3878	54.7824	1.34642e-13	2.07821e-11
	JOSD1	ENSG00000100221.10	-0.279403	8.45894	54.0035	2.0013e-13	3.03576e-11
	RIC8A	ENSG00000177963.12	-0.308914	7.48332	52.4684	4.3722e-13	6.51977e-11
	CMSS1	ENSG00000184220.10	-0.687227	4.29728	50.8784	9.82678e-13	1.44093e-10
	EPAS1	ENSG00000116016.13	-0.267613	9.74162	50.8457	9.99196e-13	1.44114e-10
	FLNB	ENSG00000136068.14	-0.313958	6.80188	50.771	1.03797e-12	1.44954e-10
	SV2C	ENSG00000122012.13	-0.800788	3.21501	50.787	1.02955e-12	1.44954e-10
	PDE4A	ENSG00000065989.15	-0.277594	8.67421	49.5636	1.92048e-12	2.64006e-10
	GSPT1	ENSG00000103342.12	-0.257246	8.248	48.6609	3.04266e-12	4.11835e-10
	LAYN	ENSG00000204381.11	-0.486481	5.1146	48.2597	3.73351e-12	4.97688e-10
	INSIG1	ENSG00000186480.12	-0.282676	7.56728	48.0254	4.20727e-12	5.52472e-10
	GTPBP1	ENSG00000100226.15	-0.258652	7.97703	47.6377	5.12733e-12	6.63386e-10
	HGSNAT	ENSG00000165102.14	-0.337479	6.20758	47.4996	5.50165e-12	7.015e-10
	FRMD4B	ENSG00000114541.14	-0.256909	8.11742	47.0506	6.9178e-12	8.69469e-10
	POLR3E	ENSG00000058600.15	-0.308014	6.65324	47.0175	7.03548e-12	8.71805e-10
	RNF125	ENSG00000101695.8	-0.303516	6.54543	46.951	7.27849e-12	8.89391e-10
	SNX9	ENSG00000130340.14	-0.29567	6.93019	46.7538	8.04882e-12	9.70049e-10
	MCL1	ENSG00000143384.12	-0.225754	10.5568	46.0092	1.17698e-11	1.39933e-09
	VPS37B	ENSG00000139722.6	-0.26745	7.43269	43.7863	3.66261e-11	4.29649e-09
	GK	ENSG00000198814.12	-0.385398	5.54594	43.3981	4.46619e-11	5.1702e-09
	REL	ENSG00000162924.13	-0.273436	7.12973	43.1885	4.97111e-11	5.67998e-09
	SLC5A6	ENSG00000138074.14	-0.380445	5.6559	42.8113	6.02826e-11	6.79956e-09
	ZNF282	ENSG00000170265.11	-0.276765	7.26459	40.8298	1.66083e-10	1.84962e-08
	EEF2K	ENSG00000103319.11	-0.332114	5.89171	40.4654	2.00132e-10	2.20096e-08
	CXCR6	ENSG00000172215.5	-0.436659	4.9284	39.3447	3.55218e-10	3.81123e-08
	SEC14L1	ENSG00000129657.14	-0.216391	9.19356	39.3649	3.51566e-10	3.81123e-08
	IL4R	ENSG00000077238.13	-0.216954	8.80242	38.9655	4.31359e-10	4.57241e-08
	ABTB2	ENSG00000166016.5	-0.291936	6.99265	38.4691	5.56272e-10	5.82629e-08
	PDE4D	ENSG00000113448.16	-0.24764	9.33168	37.6228	8.58361e-10	8.88454e-08
	SYNE3	ENSG00000176438.12	0.199805	9.12307	37.4301	9.47502e-10	9.69316e-08
	ARID5B	ENSG00000150347.14	-0.227658	8.18506	37.2937	1.01613e-09	1.02757e-07
	HAVCR2	ENSG00000135077.8	-0.309128	6.82235	36.9244	1.22799e-09	1.22771e-07
	BACH2	ENSG00000112182.14	-0.223751	7.98941	36.7427	1.34792e-09	1.33247e-07
	STARD8	ENSG00000130052.13	-0.436857	4.76323	36.5605	1.48001e-09	1.44679e-07
	MCM6	ENSG00000076003.4	-0.244621	7.30965	36.3084	1.68439e-09	1.62112e-07
	GALNT11	ENSG00000178234.12	-0.349213	5.97134	36.2959	1.69519e-09	1.62112e-07
	BET1L	ENSG00000177951.17	-0.319398	5.87791	35.542	2.49613e-09	2.36139e-07
	PSME4	ENSG00000068878.14	-0.201465	8.60328	34.9939	3.30747e-09	3.09565e-07
	TNFSF8	ENSG00000106952.7	-0.343538	5.80029	34.358	4.58507e-09	4.24625e-07
	FYCO1	ENSG00000163820.14	-0.218814	7.64555	33.2636	8.0476e-09	7.37529e-07
	HIPK2	ENSG00000064393.15	0.19059	9.39152	32.9236	9.58502e-09	8.69371e-07
	ATP1B1	ENSG00000143153.12	-0.430667	5.11968	32.7213	1.06367e-08	9.54916e-07
	OXSR1	ENSG00000172939.8	-0.217419	8.14352	32.422	1.24072e-08	1.10261e-06
	BCL9L	ENSG00000186174.12	0.223388	7.84047	32.3298	1.30103e-08	1.14465e-06
	PPP1CB	ENSG00000213639.9	-0.233947	7.558	31.8564	1.66001e-08	1.44602e-06
	CD69	ENSG00000110848.8	-0.256247	7.16278	31.7568	1.74735e-08	1.50717e-06
	BMF	ENSG00000104081.13	0.24436	7.28193	31.7256	1.77563e-08	1.5167e-06
	SLC1A4	ENSG00000115902.10	-0.209536	8.14439	31.6539	1.84249e-08	1.55867e-06
	RALGAPA1	ENSG00000174373.15	-0.233534	7.6359	31.4754	2.01979e-08	1.69239e-06
	MAMLD1	ENSG00000013619.13	-0.429044	4.58062	31.4427	2.05416e-08	1.70495e-06
	SYAP1	ENSG00000169895.5	-0.27686	6.60545	31.0097	2.56741e-08	2.11103e-06
	TCTN3	ENSG00000119977.20	-0.251139	6.61606	30.6012	3.16896e-08	2.58153e-06
	UBE2O	ENSG00000175931.12	-0.227153	7.31872	30.4943	3.34854e-08	2.7028e-06
	FYN	ENSG00000010810.17	-0.181156	9.23243	30.3686	3.57265e-08	2.85747e-06
	RRBP1	ENSG00000125844.15	-0.212439	8.22939	30.0878	4.12924e-08	3.27288e-06
	BPGM	ENSG00000172331.11	-0.294236	6.1698	30.0429	4.22589e-08	3.31959e-06
	JMY	ENSG00000152409.8	-0.277489	5.86379	29.6949	5.05675e-08	3.93711e-06
	PIK3CD	ENSG00000171608.15	0.195768	8.77212	29.6115	5.27909e-08	4.07416e-06
	FOXO1	ENSG00000150907.6	-0.223179	7.0002	29.5551	5.43499e-08	4.158e-06
	MANBA	ENSG00000109323.8	-0.383707	4.86911	29.5259	5.51756e-08	4.18478e-06
	AGRN	ENSG00000188157.13	-0.598526	3.51415	29.4976	5.59855e-08	4.20992e-06
	EML4	ENSG00000143924.18	-0.186279	8.87635	29.0749	6.96348e-08	5.16716e-06
	STAT5B	ENSG00000173757.9	-0.184056	8.47881	29.0678	6.989e-08	5.16716e-06
	ZC3H12C	ENSG00000149289.10	-0.22873	7.55159	29.049	7.05714e-08	5.17406e-06
	SLC7A11	ENSG00000151012.13	-0.213141	7.50187	28.9582	7.39567e-08	5.37745e-06
	G3BP2	ENSG00000138757.14	-0.194277	8.90514	28.7831	8.0954e-08	5.83798e-06
	NBEAL1	ENSG00000144426.18	-0.364616	5.28018	28.7529	8.22249e-08	5.88142e-06
	UQCRC2	ENSG00000140740.10	-0.228346	7.14783	28.3465	1.01432e-07	7.19678e-06
	CHST11	ENSG00000171310.10	0.197904	7.8681	28.0952	1.15492e-07	8.12879e-06
	PPP1R3B	ENSG00000173281.4	-0.25471	6.85376	27.7515	1.37942e-07	9.63185e-06
	LOH12CR1	ENSG00000165714.10	-0.314311	5.25444	27.4897	1.57937e-07	1.09412e-05
	NAB1	ENSG00000138386.16	-0.232227	6.76945	27.2707	1.76868e-07	1.21569e-05
	NFKB1	ENSG00000109320.11	-0.177839	8.96185	26.8563	2.19155e-07	1.49467e-05
	STARD7	ENSG00000084090.13	-0.216479	7.73839	26.6031	2.49841e-07	1.69085e-05
	PTP4A1	ENSG00000112245.9	-0.231797	7.22629	26.5839	2.52344e-07	1.69475e-05
	AREG	ENSG00000109321.10	-0.644841	3.04506	26.4323	2.72943e-07	1.81921e-05
	RHBDF2	ENSG00000129667.12	-0.244481	6.28777	26.2376	3.01881e-07	1.99695e-05
	POU2F2	ENSG00000028277.20	0.34631	5.05854	25.9769	3.45527e-07	2.26862e-05
	ZHX2	ENSG00000178764.7	-0.273045	6.2115	25.7414	3.90354e-07	2.54395e-05
	PTPN3	ENSG00000070159.13	-0.350438	4.88203	25.6898	4.00942e-07	2.59142e-05
	CADM1	ENSG00000182985.16	-0.196114	7.68546	25.6774	4.03529e-07	2.59142e-05
	SEC14L2	ENSG00000100003.17	-0.410235	4.26573	25.6546	4.08332e-07	2.60326e-05
	CCDC93	ENSG00000125633.10	-0.208418	7.17563	25.3731	4.72456e-07	2.98165e-05
	EFNB1	ENSG00000090776.5	-0.495379	3.70721	25.3649	4.74462e-07	2.98165e-05
	CHD1	ENSG00000153922.10	-0.202764	7.60037	25.2791	4.96044e-07	3.09517e-05
	PMCH	ENSG00000183395.4	-0.413814	4.75091	25.1743	5.23759e-07	3.24509e-05
	DUSP2	ENSG00000158050.4	-0.226276	7.4488	25.09	5.47154e-07	3.36633e-05
	RGS3	ENSG00000138835.22	0.244513	6.16922	25.0464	5.59679e-07	3.41948e-05
	BRD1	ENSG00000100425.18	-0.18431	8.16037	24.9845	5.77917e-07	3.50656e-05
	FAM129B	ENSG00000136830.11	0.227828	6.96203	24.9034	6.02766e-07	3.63229e-05
	RGS1	ENSG00000090104.11	-0.197696	7.79473	24.8144	6.31257e-07	3.77809e-05
	CTLA4	ENSG00000163599.14	-0.258774	6.04721	24.774	6.44623e-07	3.83202e-05
	PIGA	ENSG00000165195.13	-0.356749	5.09491	24.7533	6.51577e-07	3.84736e-05
	MXRA7	ENSG00000182534.13	-0.317608	5.14494	24.5595	7.20484e-07	4.22588e-05
	HSPD1	ENSG00000144381.16	-0.180481	8.98554	24.4953	7.44898e-07	4.34014e-05
	SMAP2	ENSG00000084070.11	-0.173553	8.68909	24.3714	7.94405e-07	4.59814e-05
	CLEC2D	ENSG00000069493.14	-0.20929	8.54619	24.2866	8.30144e-07	4.7736e-05
	PRMT9	ENSG00000164169.12	-0.374456	4.65331	23.8787	1.02601e-06	5.86159e-05
	TRIM39	ENSG00000204599.14	-0.311901	5.15553	23.859	1.03655e-06	5.8836e-05
	BIRC2	ENSG00000110330.8	-0.21804	7.0543	23.4702	1.26866e-06	7.15493e-05
	MCOLN3	ENSG00000055732.12	-0.417056	4.51701	23.3564	1.34596e-06	7.47197e-05
	B3GNT5	ENSG00000176597.11	-0.38244	4.72555	23.3501	1.35036e-06	7.47197e-05
	PGRMC2	ENSG00000164040.16	-0.329838	5.10016	23.3697	1.33665e-06	7.47197e-05
	KDM6B	ENSG00000132510.10	-0.195868	8.56356	23.2973	1.38796e-06	7.63205e-05
	PXYLP1	ENSG00000155893.11	0.348808	5.10661	23.1807	1.4747e-06	8.04939e-05
	KLF13	ENSG00000169926.9	0.176881	9.21075	23.171	1.48216e-06	8.04939e-05
	FAM177A1	ENSG00000151327.12	-0.28611	5.40022	22.681	1.91249e-06	0.000103227
	AGPAT9	ENSG00000138678.10	-0.242041	6.23133	22.596	1.99898e-06	0.000107238
	PTK2B	ENSG00000120899.17	0.177064	8.08636	22.3928	2.22207e-06	0.000118483
	MAP7D1	ENSG00000116871.15	0.189198	8.28476	22.0976	2.59131e-06	0.00013734
	B4GALT1	ENSG00000086062.12	-0.183272	8.0322	22.0848	2.60863e-06	0.00013743
	MICAL2	ENSG00000133816.13	-0.182965	7.17174	21.8868	2.89219e-06	0.000151461
	CD5	ENSG00000110448.10	-0.179807	8.06256	21.8609	2.93139e-06	0.000152606
	CXCR4	ENSG00000121966.6	-0.170184	9.81126	21.5842	3.38636e-06	0.000175254
	GNLY	ENSG00000115523.16	-0.162033	9.72209	21.5665	3.41764e-06	0.000175839
	ODC1	ENSG00000115758.12	-0.186257	7.60814	21.2947	3.93814e-06	0.000200276
	NCOR2	ENSG00000196498.13	0.165394	8.57222	21.2949	3.9377e-06	0.000200276
	GPCPD1	ENSG00000125772.12	-0.211536	6.86222	21.2802	3.96808e-06	0.000200639
	NCS1	ENSG00000107130.9	-0.246463	6.08452	21.1228	4.30769e-06	0.000216566
	APMAP	ENSG00000101474.11	-0.175014	7.69526	20.7608	5.20363e-06	0.000260122
	MBNL2	ENSG00000139793.18	0.219074	6.48542	20.7414	5.25658e-06	0.000261285
	KCNK5	ENSG00000164626.8	0.239833	6.45656	20.5368	5.84943e-06	0.000289119
	GPR65	ENSG00000140030.5	-0.319263	4.7098	20.3744	6.36762e-06	0.000312974
	ARHGAP21	ENSG00000107863.16	-0.188802	7.1597	20.2088	6.94336e-06	0.000338262
	HECTD1	ENSG00000092148.12	-0.165827	8.11893	20.2045	6.95902e-06	0.000338262
	C15orf39	ENSG00000167173.18	0.211477	7.02068	20.1606	7.12043e-06	0.000344206
	ERMP1	ENSG00000099219.13	0.232747	6.44875	20.1233	7.2607e-06	0.000349069
	ZEB2	ENSG00000169554.16	-0.173459	8.33101	19.6917	9.09959e-06	0.000435099
	ITPRIP	ENSG00000148841.15	-0.178041	7.36445	19.6784	9.16309e-06	0.000435767
	TMX3	ENSG00000166479.9	-0.285734	5.7199	19.6451	9.32407e-06	0.000441038
	RNF19A	ENSG00000034677.11	-0.149363	8.73711	19.6076	9.50905e-06	0.000445003
	EMD	ENSG00000102119.10	-0.230605	6.13377	19.6116	9.48908e-06	0.000445003
	PER1	ENSG00000179094.13	-0.210357	7.45893	19.5935	9.57921e-06	0.000445915
	IGSF9B	ENSG00000080854.14	-0.435126	4.05511	19.4772	1.01806e-05	0.000471418
	ZNF184	ENSG00000096654.15	-0.319365	4.90962	19.4072	1.05607e-05	0.000486454
	TSPAN14	ENSG00000108219.14	0.163222	8.24791	19.3877	1.06695e-05	0.000488906
	JMJD1C	ENSG00000171988.17	-0.160001	8.31267	19.1985	1.17804e-05	0.000537017
	TSC22D3	ENSG00000157514.16	-0.155186	9.5979	19.0897	1.24715e-05	0.000565591
	RDH10	ENSG00000121039.9	-0.157828	8.49211	19.0402	1.27997e-05	0.000577495
	PRDM1	ENSG00000057657.14	-0.208544	8.89836	18.9669	1.33006e-05	0.000597035
	SH2D2A	ENSG00000027869.11	-0.157269	8.50957	18.9465	1.34436e-05	0.000600391
	SIPA1L1	ENSG00000197555.9	-0.167169	8.51664	18.807	1.44633e-05	0.000642666
	PPP3CA	ENSG00000138814.16	0.190057	6.72012	18.7806	1.46652e-05	0.000648365
	ASB2	ENSG00000100628.11	0.237768	5.52967	18.6962	1.53288e-05	0.000674313
	GRAMD1B	ENSG00000023171.14	-0.158875	8.95073	18.6446	1.57493e-05	0.000689365
	SRA1	ENSG00000213523.9	-0.244944	5.59462	18.5935	1.61773e-05	0.000704593
	EZR	ENSG00000092820.17	-0.14736	10.0555	18.5221	1.67947e-05	0.000727883
	SOX4	ENSG00000124766.5	-0.437061	4.12266	18.4865	1.71115e-05	0.000737975
	HPGD	ENSG00000164120.13	-0.193692	6.59789	18.4314	1.76128e-05	0.000755891
	CLK1	ENSG00000013441.15	-0.166569	8.5063	18.3774	1.81194e-05	0.000773857
	FASLG	ENSG00000117560.7	-0.169898	7.49808	18.3325	1.8552e-05	0.000788505
	BTG1	ENSG00000133639.4	-0.155281	9.58872	18.3084	1.87875e-05	0.000790875
	ELK3	ENSG00000111145.7	0.208195	6.55506	18.3126	1.87468e-05	0.000790875
	SDCBP	ENSG00000137575.11	-0.158746	7.70202	18.2201	1.9679e-05	0.000824454
	MYO1F	ENSG00000142347.16	0.154012	8.71982	18.1276	2.06589e-05	0.00086141
	SOS1	ENSG00000115904.12	0.15343	8.89743	17.9998	2.20923e-05	0.000913997
	NDRG1	ENSG00000104419.14	-0.14924	8.94913	17.9968	2.21279e-05	0.000913997
	ITGA1	ENSG00000213949.8	0.204021	8.08445	17.9249	2.29795e-05	0.00094237
	HIVEP1	ENSG00000095951.16	-0.160482	7.81034	17.9208	2.30291e-05	0.00094237
	YPEL5	ENSG00000119801.12	-0.191257	8.24188	17.8592	2.37871e-05	0.000968883
	CLECL1	ENSG00000184293.7	-0.28864	5.80449	17.8273	2.4189e-05	0.000980713
	SLC7A5	ENSG00000103257.8	-0.175547	9.69021	17.7831	2.47576e-05	0.000999163
	GPR171	ENSG00000174946.6	-0.240574	5.60846	17.7732	2.4886e-05	0.000999756
	TP53INP2	ENSG00000078804.12	-0.233337	5.96164	17.6538	2.64986e-05	0.0010597
	SLA2	ENSG00000101082.13	-0.154479	8.02796	17.5878	2.74345e-05	0.00109216
	ADGRG1	ENSG00000205336.11	-0.186268	6.6852	17.2041	3.35708e-05	0.00133043
	NLRC3	ENSG00000167984.16	0.161497	8.17627	17.115	3.51828e-05	0.00138806
	IL2RA	ENSG00000134460.15	-0.166303	8.15399	17.0568	3.62773e-05	0.00142486
	RCSD1	ENSG00000198771.10	0.173011	7.22227	17.0093	3.71965e-05	0.00144944
	SEC23B	ENSG00000101310.14	-0.197414	6.33448	17.0075	3.72328e-05	0.00144944
	SERPINB1	ENSG00000021355.12	-0.185752	6.72772	16.8557	4.03319e-05	0.00156262
	NEDD4	ENSG00000069869.15	-0.520306	3.01284	16.848	4.04953e-05	0.00156262
	FMNL3	ENSG00000161791.13	0.171675	7.47794	16.8193	4.11133e-05	0.00157954
	ENTPD1	ENSG00000138185.16	-0.252231	7.19093	16.7907	4.1738e-05	0.00159657
	PTPN22	ENSG00000134242.15	-0.152736	8.04811	16.7522	4.25932e-05	0.00162223
	MAML3	ENSG00000196782.12	-0.248323	5.8902	16.7213	4.32924e-05	0.00164175
	ANKRD44	ENSG00000065413.16	0.16501	7.92492	16.6927	4.39507e-05	0.00165526
	PLK1	ENSG00000166851.14	0.315737	4.70666	16.6895	4.40249e-05	0.00165526
	CD55	ENSG00000196352.13	-0.184599	6.86542	16.5843	4.65352e-05	0.00172024
	SORL1	ENSG00000137642.12	0.15742	7.83191	16.5938	4.63011e-05	0.00172024
	ARG2	ENSG00000081181.7	-0.213232	7.15438	16.5882	4.64398e-05	0.00172024
	CBX6	ENSG00000183741.11	0.16174	8.53915	16.6041	4.60519e-05	0.00172024
	PFKFB3	ENSG00000170525.18	-0.15231	8.39081	16.5432	4.75547e-05	0.00175057
	AKNA	ENSG00000106948.16	-0.138122	10.6241	16.4758	4.92758e-05	0.00180637
	LCP2	ENSG00000043462.11	0.141701	9.14553	16.3648	5.22456e-05	0.00190729
	ZBTB7A	ENSG00000178951.8	0.170697	7.70835	16.3419	5.28819e-05	0.00192254
	SOD2	ENSG00000112096.16	-0.189684	6.32908	16.2559	5.53366e-05	0.0020035
	EGR2	ENSG00000122877.13	-0.276595	5.12436	16.2057	5.6824e-05	0.00204892
	PELI1	ENSG00000197329.11	-0.180678	6.59161	16.0565	6.14816e-05	0.00220782
	DDX24	ENSG00000089737.15	-0.150681	8.16733	16.0233	6.25663e-05	0.00223764
	AP3M2	ENSG00000070718.11	-0.215341	5.816	16.0109	6.29789e-05	0.00224327
	MAPK8	ENSG00000107643.15	-0.184898	6.60954	15.8989	6.68161e-05	0.00236106
	CDC25B	ENSG00000101224.17	0.152887	7.56686	15.8988	6.68224e-05	0.00236106
	MAP3K8	ENSG00000107968.9	-0.18532	6.5317	15.8747	6.76758e-05	0.00238165
	DDX3Y	ENSG00000067048.16	-0.144438	7.98795	15.867	6.79526e-05	0.00238186
	DENND3	ENSG00000105339.10	-0.149684	8.53594	15.8304	6.92807e-05	0.00241878
	NCOA3	ENSG00000124151.18	0.134217	8.59216	15.7664	7.16655e-05	0.00249215
	GIMAP7	ENSG00000179144.4	0.221605	5.6617	15.7543	7.21234e-05	0.00249819
	PRDM8	ENSG00000152784.15	0.167632	7.28761	15.7258	7.32191e-05	0.0025176
	DFNB31	ENSG00000095397.13	-0.194168	6.64675	15.7191	7.34776e-05	0.0025176
	RALGDS	ENSG00000160271.14	0.137114	8.54338	15.7175	7.35421e-05	0.0025176
	NOTCH1	ENSG00000148400.9	0.15906	7.6138	15.6687	7.54642e-05	0.00257339
	GRAMD4	ENSG00000075240.16	-0.244632	5.42069	15.6017	7.81855e-05	0.00265589
	MAT2A	ENSG00000168906.12	-0.149298	7.6709	15.4655	8.40248e-05	0.00284327
	GDE1	ENSG00000006007.11	-0.153408	7.80701	15.3858	8.76455e-05	0.00295442
	XCL2	ENSG00000143185.3	-0.380217	3.74755	15.3589	8.89007e-05	0.0029853
	RBPJ	ENSG00000168214.20	0.140737	8.48507	15.3279	9.03717e-05	0.00302316
	ADAM19	ENSG00000135074.15	0.133004	9.92243	15.3207	9.07172e-05	0.00302322
	GLA	ENSG00000102393.9	-0.235756	5.27119	15.2536	9.39995e-05	0.00312078
	IFITM1	ENSG00000185885.15	-0.170574	6.85618	15.2054	9.64249e-05	0.00318927
	STX3	ENSG00000166900.14	0.154627	7.79842	15.1512	9.92374e-05	0.00327
	HEATR1	ENSG00000119285.10	-0.162617	6.93386	15.0906	0.000102472	0.00336399
	KCNA3	ENSG00000177272.8	0.175149	6.71051	15.0603	0.000104133	0.0034058
	RASSF8	ENSG00000123094.15	-0.448473	3.42573	15.0344	0.000105568	0.00342535
	NSMCE1	ENSG00000169189.16	-0.335922	4.18663	15.0408	0.000105211	0.00342535
	BANP	ENSG00000172530.19	-0.213162	5.93957	15.0285	0.000105899	0.00342535
	GIT1	ENSG00000108262.15	0.180942	6.38306	15.0032	0.00010733	0.00345893
	SRSF7	ENSG00000115875.18	-0.132758	8.35206	14.9539	0.000110168	0.00353743
	TIAM2	ENSG00000146426.17	0.180462	6.6647	14.8935	0.000113752	0.00363923
	STAT3	ENSG00000168610.14	-0.133263	8.6983	14.8314	0.000117562	0.00374749
	TFEB	ENSG00000112561.17	0.235574	5.41929	14.7942	0.000119906	0.00380843
	TRIM14	ENSG00000106785.14	0.207906	6.13384	14.6778	0.000127538	0.00402178
	SSH2	ENSG00000141298.17	0.146889	8.05965	14.6842	0.000127104	0.00402178
	MGAT4A	ENSG00000071073.12	0.354614	3.99098	14.6313	0.000130726	0.00410761
	FOXK1	ENSG00000164916.10	0.160211	7.07514	14.5976	0.000133085	0.00415501
	CSK	ENSG00000103653.16	0.152495	7.43512	14.5962	0.000133179	0.00415501
	DNMT3A	ENSG00000119772.16	0.239542	5.77217	14.576	0.000134619	0.00417116
	BACH1	ENSG00000156273.15	-0.154914	7.25613	14.5756	0.000134645	0.00417116
	IL12RB2	ENSG00000081985.10	-0.238061	5.66923	14.4313	0.000145363	0.0044874
	ICOS	ENSG00000163600.12	-0.194405	5.91707	14.4246	0.000145886	0.00448779
	ETF1	ENSG00000120705.12	-0.14589	7.87969	14.4031	0.000147559	0.00452341
	ATF3	ENSG00000162772.16	-0.178623	6.41364	14.336	0.000152911	0.00466936
	RASSF3	ENSG00000153179.11	0.193622	6.0864	14.3302	0.000153381	0.00466936
	GIMAP4	ENSG00000133574.9	0.214196	6.09518	14.1955	0.000164766	0.00499866
	BIN1	ENSG00000136717.14	0.184413	6.24446	14.1859	0.000165609	0.00500697
	XCL1	ENSG00000143184.4	-0.356042	3.78743	14.0169	0.000181175	0.00545884
	SH3BP5	ENSG00000131370.15	0.196044	6.42418	13.9685	0.000185895	0.00556542
	ACOX3	ENSG00000087008.15	-0.210571	5.5467	13.9677	0.000185978	0.00556542
	STAM	ENSG00000136738.14	-0.159768	6.87664	13.9502	0.000187717	0.00558601
	KPNA2	ENSG00000182481.8	-0.1573	7.20058	13.948	0.000187936	0.00558601
	IVNS1ABP	ENSG00000116679.15	-0.143735	9.24292	13.8846	0.000194382	0.00575814
	QPCTL	ENSG00000011478.11	-0.357199	3.94136	13.8753	0.000195345	0.00576727
	IQGAP2	ENSG00000145703.15	-0.137096	8.42753	13.7056	0.000213817	0.0062915
	MYD88	ENSG00000172936.12	-0.164425	6.60678	13.6734	0.000217514	0.00637896
	ARID5A	ENSG00000196843.15	-0.16242	6.88513	13.6641	0.000218594	0.00638933
	PLEC	ENSG00000178209.14	0.144506	10.982	13.6203	0.000223755	0.00651852
	KIAA1671	ENSG00000197077.12	0.242733	5.28127	13.5824	0.00022832	0.00662958
	PLD2	ENSG00000129219.13	-0.261956	4.98384	13.5515	0.000232104	0.00670147
	RARA	ENSG00000131759.17	0.155126	7.1235	13.5498	0.00023232	0.00670147
	PRPF4	ENSG00000136875.12	-0.212104	5.60326	13.5157	0.000236571	0.00680179
	SRGAP2	ENSG00000266028.7	0.173936	6.60167	13.4976	0.000238873	0.00683641
	STAT4	ENSG00000138378.17	-0.132353	8.30372	13.4939	0.000239335	0.00683641
	GNA12	ENSG00000146535.13	-0.182703	6.21149	13.4879	0.000240106	0.00683641
	EIF2AK3	ENSG00000172071.11	-0.143628	7.12445	13.4599	0.000243713	0.00691674
	ARHGAP35	ENSG00000160007.17	0.147429	7.7822	13.4101	0.000250279	0.00708023
	CNOT2	ENSG00000111596.11	-0.153208	7.15713	13.395	0.000252291	0.00711429
	DHCR7	ENSG00000172893.15	-0.226026	5.38686	13.3878	0.000253271	0.00711909
	SPRY1	ENSG00000164056.10	-0.203228	5.91415	13.2041	0.00027933	0.00782659
	SIK2	ENSG00000170145.4	-0.205099	6.0443	13.1815	0.000282728	0.00789662
	PLAU	ENSG00000122861.15	0.256818	5.25081	13.1629	0.000285542	0.00795
	IFNG	ENSG00000111537.4	-0.287528	5.22479	13.1509	0.000287388	0.00795105
	UBE2N	ENSG00000177889.9	0.176382	6.44794	13.1538	0.000286939	0.00795105
	TRIM8	ENSG00000171206.13	0.180461	6.12728	13.0568	0.000302189	0.00833436
	APOL2	ENSG00000128335.13	0.16857	6.45917	12.9379	0.00032199	0.00885271
	RUNX2	ENSG00000124813.20	-0.153557	7.21071	12.9225	0.000324665	0.00889844
	MDGA1	ENSG00000112139.14	0.295847	4.68012	12.8365	0.00033993	0.0092879
	APOBEC3D	ENSG00000243811.7	0.165693	6.59912	12.8176	0.000343376	0.00935302
	FOXO3	ENSG00000118689.14	0.192883	5.79247	12.7514	0.000355737	0.00965979
	HIVEP3	ENSG00000127124.13	0.205994	6.09238	12.743	0.000357342	0.00967352
	RAP1A	ENSG00000116473.14	0.164714	7.1143	12.7344	0.000358988	0.00968827
	PIP4K2A	ENSG00000150867.13	0.130636	8.1975	12.7096	0.000363784	0.00978767
	NOP58	ENSG00000055044.10	-0.155555	7.35091	12.6583	0.000373907	0.0100294
	SLC4A7	ENSG00000033867.16	0.17223	7.56878	12.6025	0.000385222	0.0103015
	GFI1	ENSG00000162676.11	-0.131594	7.98973	12.5741	0.000391131	0.0104161
	TBL1XR1	ENSG00000177565.15	0.135325	7.5622	12.5705	0.000391878	0.0104161
	ARHGAP31	ENSG00000031081.10	0.163743	6.58254	12.5331	0.000399804	0.0105948
	DDHD1	ENSG00000100523.14	0.165188	7.15709	12.4904	0.000409049	0.0108072
	ARID1A	ENSG00000117713.17	0.130814	9.01388	12.4824	0.000410799	0.010821
	RBBP9	ENSG00000089050.14	-0.297287	4.52126	12.466	0.000414417	0.0108837
	HMCES	ENSG00000183624.13	-0.164201	6.34578	12.4187	0.000425064	0.0111301
	SAMHD1	ENSG00000101347.8	0.154832	6.85544	12.4123	0.000426527	0.0111353
	HK2	ENSG00000159399.9	-0.235493	5.64767	12.391	0.000431404	0.0112293
	ITGA5	ENSG00000161638.10	0.155137	7.75599	12.3792	0.000434153	0.0112675
	CMIP	ENSG00000153815.16	-0.132273	8.41142	12.3493	0.000441162	0.0114157
	PTPN6	ENSG00000111679.16	0.195632	5.91687	12.2944	0.000454312	0.0117215
	WSB1	ENSG00000109046.14	-0.152361	7.76944	12.2218	0.000472339	0.012151
	TERF1	ENSG00000147601.13	-0.256174	5.11453	12.2086	0.00047571	0.012202
	D2HGDH	ENSG00000180902.16	-0.316671	4.57094	12.1874	0.000481123	0.012305
	RBBP7	ENSG00000102054.17	-0.142986	7.12124	12.1094	0.000501695	0.0127939
	CCDC64	ENSG00000135127.11	-0.135211	7.65495	12.0925	0.000506237	0.0128685
	ARFGAP3	ENSG00000242247.10	-0.178632	6.29532	12.0877	0.000507542	0.0128685
	N4BP3	ENSG00000145911.5	0.22006	5.51945	12.0817	0.000509187	0.0128731
	NFIL3	ENSG00000165030.3	-0.183325	7.65846	12.0602	0.000515107	0.0129854
	PTPRC	ENSG00000081237.18	-0.115944	10.3288	12.0484	0.000518365	0.0130302
	ATP10A	ENSG00000206190.11	0.209731	5.33261	12.0184	0.000526766	0.0132037
	CMTM3	ENSG00000140931.19	0.149307	6.95652	11.9736	0.000539607	0.0134871
	ZFP36	ENSG00000128016.5	-0.155357	9.29422	11.963	0.000542688	0.0135257
	RFX3	ENSG00000080298.15	0.215943	5.26787	11.9281	0.000552934	0.0137421
	CCDC92	ENSG00000119242.8	0.190552	5.78951	11.9175	0.000556105	0.013782
	WDR35	ENSG00000118965.14	-0.285169	4.61976	11.9007	0.000561127	0.0138674
	F2R	ENSG00000181104.6	0.140477	7.58145	11.8592	0.000573783	0.0141404
	MAP3K12	ENSG00000139625.12	0.283199	4.58992	11.8031	0.000591329	0.0145322
	PAPD5	ENSG00000121274.12	-0.196559	5.48368	11.7864	0.000596638	0.0146218
	ZFAND3	ENSG00000156639.11	0.177351	6.06751	11.7759	0.000600013	0.0146637
	GALNT3	ENSG00000115339.13	-0.206087	5.58011	11.7323	0.000614249	0.01497
	HNRNPUL1	ENSG00000105323.16	-0.123668	9.36725	11.6927	0.000627448	0.0152494
	ST6GAL1	ENSG00000073849.14	0.194345	6.05258	11.6753	0.000633346	0.0152662
	TNFRSF1A	ENSG00000067182.7	0.163761	6.59169	11.683	0.000630745	0.0152662
	NDE1	ENSG00000072864.12	0.135645	7.13073	11.6773	0.000632663	0.0152662
	HLA-DQA1	ENSG00000196735.11	-0.157069	6.87806	11.6383	0.000646078	0.0155306
	TRIM5	ENSG00000132256.18	-0.366461	3.45376	11.6232	0.00065135	0.0156147
	CSRNP1	ENSG00000144655.14	-0.132969	7.96088	11.5764	0.000667953	0.0159692
	ID2	ENSG00000115738.9	-0.116961	8.61934	11.5587	0.000674334	0.0160346
	TTC39C	ENSG00000168234.12	0.188317	6.08371	11.5609	0.000673547	0.0160346
	S100A11	ENSG00000163191.5	0.146586	7.36219	11.5452	0.000679238	0.0161077
	BZW1	ENSG00000082153.17	-0.130762	8.72332	11.5291	0.000685165	0.0162045
	ADRBK1	ENSG00000173020.10	0.124425	8.69613	11.5157	0.000690099	0.0162775
	UBE2F	ENSG00000184182.18	-0.298903	4.16865	11.4971	0.000697053	0.0163651
	NLRC5	ENSG00000140853.15	0.130318	9.10087	11.4958	0.000697535	0.0163651
	TULP3	ENSG00000078246.15	-0.275063	4.68046	11.4565	0.000712427	0.01667
	PPP2R5A	ENSG00000066027.11	-0.158267	6.46615	11.4415	0.000718203	0.0166722
	THAP2	ENSG00000173451.6	-0.258038	4.84334	11.4485	0.000715499	0.0166722
	ZNF609	ENSG00000180357.9	0.133459	7.46602	11.4462	0.000716397	0.0166722
	CHKA	ENSG00000110721.11	-0.359721	3.73899	11.4346	0.000720878	0.0166902
	PTTG1IP	ENSG00000183255.11	0.17157	6.14501	11.3883	0.000739078	0.0170667
	PLCL2	ENSG00000154822.15	0.167338	6.54064	11.325	0.000764722	0.0176126
	ANTXR2	ENSG00000163297.16	0.12515	8.36546	11.2729	0.000786483	0.0180287
	RARG	ENSG00000172819.16	0.262561	5.06138	11.2719	0.000786887	0.0180287
	LRRFIP2	ENSG00000093167.17	-0.163162	7.05967	11.229	0.000805296	0.0184026
	VAV3	ENSG00000134215.15	-0.261921	4.59697	11.0846	0.000870481	0.0198287
	CCNH	ENSG00000134480.13	-0.168932	6.03125	11.0809	0.000872209	0.0198287
	TRIM24	ENSG00000122779.16	-0.175539	6.15942	11.0684	0.000878104	0.01986
	TRPC4AP	ENSG00000100991.11	-0.128316	7.50007	11.0685	0.000878045	0.01986
	CRTAM	ENSG00000109943.8	-0.333208	3.8009	11.0343	0.000894393	0.0201766
	ZNF276	ENSG00000158805.11	0.150451	6.81004	11.0142	0.000904184	0.0203453
	TGFBR3	ENSG00000069702.10	-0.125354	7.76134	10.9882	0.000916942	0.0205797
	ZBTB22	ENSG00000236104.2	0.327509	3.9611	10.983	0.000919513	0.0205849
	SLC6A6	ENSG00000131389.16	0.111145	8.88607	10.9498	0.000936121	0.0209035
	GBP4	ENSG00000162654.8	0.190542	5.49963	10.9274	0.000947524	0.0211046
	GPR137B	ENSG00000077585.13	-0.200158	5.43182	10.9106	0.000956161	0.0212432
	KLF10	ENSG00000155090.14	0.157068	6.56367	10.9044	0.000959384	0.0212611
	HMHA1	ENSG00000180448.10	0.1328	8.94337	10.8504	0.000987764	0.021835
	SSX2IP	ENSG00000117155.16	-0.332249	4.0385	10.8395	0.000993559	0.0219081
	GK5	ENSG00000175066.15	-0.196603	5.88552	10.8278	0.000999884	0.0219376
	LIMD2	ENSG00000136490.8	0.141461	7.87042	10.8297	0.000998826	0.0219376
	RNF144A	ENSG00000151692.14	0.15496	6.64685	10.7815	0.0010252	0.0223903
	PDCL3	ENSG00000115539.13	-0.257652	4.73437	10.7762	0.00102815	0.0223903
	GIMAP8	ENSG00000171115.3	0.321585	4.01337	10.7806	0.0010257	0.0223903
	RYR2	ENSG00000198626.15	-0.389601	3.18598	10.7607	0.00103679	0.0225227
	SLAMF6	ENSG00000162739.13	0.25291	4.75946	10.7523	0.00104152	0.0225696
	ZNRF2	ENSG00000180233.10	0.28207	4.32919	10.6778	0.0010843	0.0234391
	SARAF	ENSG00000133872.13	-0.123869	8.99976	10.5374	0.00116984	0.0252262
	TRERF1	ENSG00000124496.12	0.205877	5.31646	10.5198	0.00118104	0.0253518
	RNF24	ENSG00000101236.16	0.174301	6.37534	10.5192	0.00118143	0.0253518
	SLC25A26	ENSG00000144741.17	-0.259337	4.56952	10.4867	0.00120236	0.0256796
	BTBD11	ENSG00000151136.14	-0.332475	3.59948	10.484	0.00120412	0.0256796
	PBX4	ENSG00000105717.13	-0.161812	6.95282	10.4819	0.00120547	0.0256796
	NFE2L2	ENSG00000116044.15	-0.137233	7.08257	10.4774	0.00120846	0.0256813
	PRRC2B	ENSG00000130723.17	0.108254	9.68214	10.4536	0.0012241	0.0259508
	ATP6V1B2	ENSG00000147416.10	-0.118227	8.05859	10.4068	0.00125554	0.0265534
	IKZF3	ENSG00000161405.16	0.11751	8.8362	10.3846	0.00127071	0.0268098
	NFKBIZ	ENSG00000144802.11	-0.151855	6.82911	10.3495	0.00129507	0.0271934
	AHRR	ENSG00000063438.16	0.180416	6.06915	10.3533	0.00129244	0.0271934
	FGFR1	ENSG00000077782.19	-0.137536	6.98377	10.3089	0.00132392	0.0277329
	CAMK4	ENSG00000152495.10	-0.12286	7.4577	10.2653	0.00135553	0.0282605
	GOLGA3	ENSG00000090615.12	0.125921	7.91104	10.2665	0.00135465	0.0282605
	NINJ1	ENSG00000131669.9	-0.176339	6.00279	10.2605	0.00135907	0.0282673
	PJA1	ENSG00000181191.11	-0.256491	4.30694	10.2505	0.00136648	0.0283545
	SLC12A6	ENSG00000140199.11	0.128845	7.37247	10.1894	0.00141253	0.029241
	ARL5B	ENSG00000165997.4	-0.228992	4.89162	10.1674	0.00142945	0.0295219
	CD3G	ENSG00000160654.9	0.128622	7.86218	10.1379	0.00145252	0.0299281
	ARHGDIB	ENSG00000111348.8	-0.113837	9.97191	10.0948	0.0014869	0.0305037
	PLEKHA5	ENSG00000052126.14	-0.199007	5.42238	10.0942	0.00148739	0.0305037
	TMOD2	ENSG00000128872.9	0.264559	4.49533	10.0704	0.00150674	0.0308286
	TGFB1	ENSG00000105329.9	-0.134546	8.92927	10.0481	0.00152507	0.0311313
	YES1	ENSG00000176105.13	-0.173553	5.62487	10.0366	0.00153457	0.0312527
	SERINC5	ENSG00000164300.15	-0.181088	5.59881	10.0147	0.00155298	0.0315546
	SMCHD1	ENSG00000101596.14	-0.138949	8.05672	9.99876	0.00156646	0.0317551
	CCNT1	ENSG00000129315.9	-0.143113	6.75596	9.99017	0.00157378	0.0318301
	BUB1B	ENSG00000156970.12	0.18322	5.67849	9.94046	0.00161685	0.0326263
	GLIPR1	ENSG00000139278.9	-0.134438	7.21575	9.92645	0.00162921	0.0328004
	TRAF4	ENSG00000076604.14	-0.195456	5.45966	9.9019	0.00165108	0.0331648
	INTS3	ENSG00000143624.13	0.179822	6.00831	9.8839	0.00166731	0.0334146
	ZBTB1	ENSG00000126804.13	-0.123223	8.06637	9.86997	0.00167998	0.033592
	RXRA	ENSG00000186350.9	-0.166002	6.16941	9.84862	0.00169959	0.0339071
	NUP98	ENSG00000110713.15	-0.111613	8.35381	9.79491	0.00174996	0.0348329
	CD7	ENSG00000173762.7	-0.191841	5.91342	9.78416	0.00176022	0.034958
	IL2RB	ENSG00000100385.13	-0.133226	9.88931	9.7728	0.00177113	0.0350954
	PITHD1	ENSG00000057757.9	-0.170084	5.74169	9.76182	0.00178173	0.0352263
	MACF1	ENSG00000127603.23	0.106473	10.9183	9.74066	0.00180237	0.0355543
	PPP1R18	ENSG00000146112.11	0.126704	7.88834	9.72945	0.00181338	0.0356376
	VMP1	ENSG00000062716.10	-0.132379	7.84498	9.72813	0.00181469	0.0356376
	CMTM7	ENSG00000153551.13	-0.198624	5.19333	9.72329	0.00181947	0.0356519
	ISCA1	ENSG00000135070.13	-0.177082	6.00283	9.68837	0.00185438	0.0361749
	TPM4	ENSG00000167460.14	-0.107248	9.67027	9.69064	0.00185209	0.0361749
	TXNIP	ENSG00000265972.5	0.115644	9.32046	9.66517	0.00187794	0.0362327
	TOR1AIP1	ENSG00000143337.18	-0.119662	7.45696	9.67145	0.00187153	0.0362327
	LIFR	ENSG00000113594.9	-0.28605	4.10257	9.66678	0.0018763	0.0362327
	PPAPDC1B	ENSG00000147535.16	-0.296352	3.93105	9.67785	0.00186503	0.0362327
	SRSF2	ENSG00000161547.14	-0.102515	8.94097	9.67164	0.00187134	0.0362327
	DOT1L	ENSG00000104885.17	0.131163	7.10318	9.65299	0.00189044	0.0363146
	PLEKHG2	ENSG00000090924.14	-0.137355	7.09726	9.65438	0.00188901	0.0363146
	AKTIP	ENSG00000166971.16	-0.266797	4.3457	9.63016	0.00191408	0.0366887
	FLOT1	ENSG00000137312.14	0.18059	5.51467	9.62597	0.00191845	0.0366925
	TYMS	ENSG00000176890.15	-0.159695	6.18712	9.614	0.001931	0.0368524
	RCAN3	ENSG00000117602.11	-0.140374	6.8315	9.5908	0.00195555	0.0371597
	TRIB1	ENSG00000173334.3	-0.238607	4.81017	9.59236	0.00195389	0.0371597
	SLC25A42	ENSG00000181035.13	0.27662	4.03632	9.57183	0.00197586	0.0374647
	CAST	ENSG00000153113.23	-0.110254	8.75135	9.52143	0.00203086	0.0384248
	GBP2	ENSG00000162645.12	0.108911	8.34581	9.45437	0.00210647	0.0397698
	GIMAP1	ENSG00000213203.2	0.244468	4.58773	9.4358	0.0021279	0.0399221
	GNS	ENSG00000135677.10	-0.141824	6.32675	9.43559	0.00212815	0.0399221
	PIK3R5	ENSG00000141506.13	-0.132539	7.31894	9.44279	0.00211981	0.0399221
	ELMO2	ENSG00000062598.17	-0.130442	7.1254	9.41073	0.00215719	0.0403807
	DPYSL2	ENSG00000092964.16	0.127101	7.92281	9.40362	0.00216557	0.0404516
	HIC1	ENSG00000177374.12	0.171541	5.89207	9.3984	0.00217175	0.0404811
	ZC3HAV1	ENSG00000105939.12	-0.107919	8.84703	9.39079	0.00218078	0.0405634
	GLUL	ENSG00000135821.16	-0.131667	8.29651	9.35056	0.00222917	0.0412256
	KIAA1524	ENSG00000163507.13	0.230343	4.82689	9.34954	0.00223041	0.0412256
	MAPK8IP3	ENSG00000138834.12	0.118072	7.70013	9.34952	0.00223044	0.0412256
	PDE7A	ENSG00000205268.10	-0.136312	7.29598	9.27114	0.00232793	0.0429374
	PRKAB1	ENSG00000111725.10	-0.177467	5.45512	9.25943	0.00234286	0.0431223
	YPEL3	ENSG00000090238.11	0.178171	5.33684	9.24768	0.00235794	0.0433094
	FAM65A	ENSG00000039523.17	0.174495	5.60973	9.24158	0.00236581	0.0433634
	CTR9	ENSG00000198730.7	-0.128178	7.20983	9.19237	0.00243026	0.0444521
	ZNF652	ENSG00000198740.8	0.136714	6.60896	9.15378	0.00248205	0.0453052
	SEC24A	ENSG00000113615.12	-0.147907	6.86594	9.11911	0.00252953	0.0458228
	SMAD3	ENSG00000166949.15	0.108066	9.09824	9.12449	0.0025221	0.0458228
	TGIF2	ENSG00000118707.9	-0.160353	6.00497	9.11787	0.00253125	0.0458228
	ETS2	ENSG00000157557.11	-0.165036	6.0022	9.12306	0.00252407	0.0458228
	ABCD2	ENSG00000173208.3	0.217271	4.89621	9.10774	0.0025453	0.0459827
	UBC	ENSG00000150991.14	-0.106525	11.0518	9.09364	0.002565	0.046177
	C16orf54	ENSG00000185905.3	0.128172	6.83682	9.09253	0.00256656	0.046177
	INCENP	ENSG00000149503.12	0.145866	6.22762	9.01562	0.00267681	0.0480215
	ZCCHC2	ENSG00000141664.9	-0.110431	7.8795	9.01346	0.00267999	0.0480215
	SLIRP	ENSG00000119705.9	-0.279185	3.91555	8.99255	0.00271082	0.0484752
	DEF6	ENSG00000023892.10	0.121428	7.3808	8.95473	0.00276752	0.0493888
	ZSCAN12	ENSG00000158691.14	-0.326417	3.50939	8.94	0.00278993	0.0495588
	DDIT4	ENSG00000168209.4	-0.144995	8.50071	8.93369	0.00279958	0.0495588
	SLC25A3	ENSG00000075415.12	-0.108713	8.19323	8.94096	0.00278846	0.0495588
	C14orf80	ENSG00000185347.17	0.229204	4.76532	8.93415	0.00279888	0.0495588
	FBXW5	ENSG00000159069.13	0.149198	6.30734	8.9153	0.00282792	0.0499599
	EPB41	ENSG00000159023.18	0.115194	7.53458	8.89087	0.002866	0.0505312
	TMEM71	ENSG00000165071.14	-0.212559	5.36059	8.87004	0.00289888	0.0510087
	APOBEC3C	ENSG00000244509.3	0.109566	8.33641	8.83859	0.00294928	0.0517919
	CORO7	ENSG00000262246.5	0.173328	5.64136	8.79709	0.00301711	0.0528275
	TOP1	ENSG00000198900.5	-0.112041	7.63761	8.79519	0.00302026	0.0528275
	SYNE2	ENSG00000054654.15	0.13416	9.18833	8.77599	0.00305221	0.0532805
	SLFN11	ENSG00000172716.16	-0.133374	6.69902	8.76729	0.0030668	0.0533236
	USP11	ENSG00000102226.9	-0.137977	6.44428	8.77056	0.00306132	0.0533236
	DIDO1	ENSG00000101191.16	0.120416	7.98641	8.75974	0.00307953	0.0534393
	MVB12A	ENSG00000141971.12	0.256929	4.19574	8.7542	0.0030889	0.0534964
	STK38	ENSG00000112079.8	0.129438	7.50796	8.74197	0.00310969	0.0537505
	TOMM34	ENSG00000025772.7	-0.187898	5.13816	8.70557	0.0031724	0.054727
	GADD45A	ENSG00000116717.11	-0.184755	5.24123	8.7013	0.00317984	0.054748
	GEM	ENSG00000164949.7	-0.221199	5.06929	8.68824	0.0032027	0.0550339
	C14orf1	ENSG00000133935.6	0.248512	4.5709	8.68349	0.00321106	0.05507
	MT-CO2	ENSG00000198712.1	0.122921	12.0605	8.67182	0.00323168	0.0553158
	CHST7	ENSG00000147119.3	-0.210182	5.05087	8.66354	0.0032464	0.0554598
	NEDD9	ENSG00000111859.16	-0.109908	7.96949	8.63332	0.00330069	0.056278
	HIST1H3C	ENSG00000278272.1	0.202832	6.19412	8.62568	0.00331457	0.0564019
	NTRK2	ENSG00000148053.15	-0.152581	6.15995	8.62227	0.00332078	0.0564019
	MORC2	ENSG00000133422.12	0.203116	4.91078	8.61288	0.00333794	0.0565843
	CCDC88C	ENSG00000015133.18	0.10536	9.08619	8.59419	0.00337237	0.0570578
	AHI1	ENSG00000135541.20	-0.158177	7.02777	8.54924	0.00345666	0.0583587
	TUBGCP2	ENSG00000130640.13	0.153151	6.2091	8.54616	0.00346252	0.0583587
	ZBTB21	ENSG00000173276.13	-0.164766	5.90359	8.53237	0.00348884	0.05869
	ZSWIM4	ENSG00000132003.9	0.30525	3.65998	8.496	0.00355928	0.0597606
	LAPTM4A	ENSG00000068697.6	-0.176211	5.50842	8.47551	0.00359959	0.0603223
	DUSP16	ENSG00000111266.8	-0.11949	7.24869	8.46992	0.00361068	0.060393
	MYC	ENSG00000136997.14	-0.179879	5.61806	8.4601	0.00363022	0.0606047
	IKZF1	ENSG00000185811.16	0.100132	8.93355	8.45139	0.00364764	0.0607595
	GCNT1	ENSG00000187210.12	0.16209	6.22051	8.44857	0.00365331	0.0607595
	ZMYM3	ENSG00000147130.14	0.184944	5.37137	8.35952	0.00383671	0.0636895
	TMEM140	ENSG00000146859.6	-0.182068	5.37317	8.3531	0.00385031	0.0637947
	APOBEC3B	ENSG00000179750.15	0.216	4.74479	8.34722	0.00386277	0.0638809
	SF3B5	ENSG00000169976.6	0.168171	5.54576	8.31705	0.00392747	0.0645867
	IRS2	ENSG00000185950.8	-0.134243	6.70785	8.32236	0.003916	0.0645867
	ZBTB25	ENSG00000089775.11	-0.150728	6.46357	8.31967	0.00392179	0.0645867
	NOL4L	ENSG00000197183.12	0.257485	4.3296	8.29331	0.00397915	0.0653145
	PIK3AP1	ENSG00000155629.14	-0.17196	5.3509	8.27797	0.00401289	0.0657456
	CDKN2D	ENSG00000129355.6	0.289218	4.28082	8.27029	0.0040299	0.0659016
	IFNGR1	ENSG00000027697.12	-0.170377	5.79768	8.26106	0.00405045	0.0661148
	PRKD2	ENSG00000105287.12	0.124867	6.84603	8.24958	0.00407614	0.0664108
	ZBTB7B	ENSG00000160685.13	0.179953	5.26801	8.22725	0.00412659	0.0670073
	GAD1	ENSG00000128683.13	-0.240316	4.40819	8.22248	0.00413747	0.0670073
	ANXA11	ENSG00000122359.17	-0.107423	8.14061	8.21663	0.00415083	0.0670073
	TGIF1	ENSG00000177426.20	-0.128905	6.76079	8.22043	0.00414215	0.0670073
	CST7	ENSG00000077984.5	-0.111267	8.04074	8.2193	0.00414471	0.0670073
	FRYL	ENSG00000075539.13	0.121318	7.72981	8.21242	0.00416045	0.0670397
	TNIP1	ENSG00000145901.14	0.102698	9.04158	8.19377	0.00420344	0.0676085
	ETV3	ENSG00000117036.11	-0.126851	6.71332	8.18388	0.00422642	0.0678542
	GLMN	ENSG00000174842.16	-0.252802	4.05855	8.16775	0.00426417	0.0681713
	CD8A	ENSG00000153563.15	-0.109078	10.693	8.16552	0.00426942	0.0681713
	NXF1	ENSG00000162231.13	-0.107489	7.75398	8.16869	0.00426196	0.0681713
	PLEKHB2	ENSG00000115762.16	-0.108316	7.76268	8.15235	0.00430055	0.0685439
	RBM12	ENSG00000244462.7	-0.117471	7.38444	8.13037	0.00435299	0.0691292
	ELF4	ENSG00000102034.16	0.126548	7.10727	8.13299	0.00434671	0.0691292
	OSER1	ENSG00000132823.10	-0.151245	5.84406	8.09818	0.00443096	0.0702407
	AKAP13	ENSG00000170776.19	-0.0960837	9.63568	8.07331	0.00449219	0.0710833
	IWS1	ENSG00000163166.13	-0.133404	6.46427	8.06095	0.00452295	0.0713441
	KIAA2026	ENSG00000183354.11	0.127005	7.16351	8.06017	0.00452489	0.0713441
	C11orf57	ENSG00000150776.17	-0.163963	5.64171	8.05229	0.00454462	0.0715269
	SH2D3C	ENSG00000095370.19	0.181175	5.16392	8.0381	0.00458036	0.0718325
	UCP2	ENSG00000175567.8	0.125837	7.59873	8.03995	0.00457568	0.0718325
	DYNLRB1	ENSG00000125971.16	0.166378	5.75696	8.02128	0.00462308	0.0723734
	SCLY	ENSG00000132330.16	-0.337399	3.35876	7.99075	0.00470169	0.0734733
	CAT	ENSG00000121691.4	-0.190462	5.23786	7.9825	0.00472316	0.073678
	PPP3CB	ENSG00000107758.15	0.16565	5.62704	7.96194	0.00477712	0.0741254
	KPNA3	ENSG00000102753.9	0.150037	6.12446	7.96653	0.00476503	0.0741254
	MT-CYB	ENSG00000198727.2	0.120626	12.1155	7.96221	0.00477639	0.0741254
	TSSC4	ENSG00000184281.14	-0.220708	4.88018	7.94211	0.00482976	0.0746498
	ARNTL	ENSG00000133794.17	-0.138468	6.62146	7.93963	0.00483637	0.0746498
	POLR2A	ENSG00000181222.14	-0.0977488	9.63628	7.94053	0.00483398	0.0746498
	MCTP2	ENSG00000140563.14	-0.119474	7.4838	7.93527	0.00484805	0.074699
	FEM1C	ENSG00000145780.7	-0.160571	5.8387	7.93033	0.0048613	0.0747278
	UAP1L1	ENSG00000197355.10	0.173652	5.23347	7.92824	0.00486691	0.0747278
	CD82	ENSG00000085117.11	0.118745	7.50162	7.92291	0.00488127	0.0748178
	CDK10	ENSG00000185324.21	0.196666	5.14725	7.90947	0.00491768	0.0752448
	CD96	ENSG00000153283.12	-0.102456	9.06533	7.89868	0.0049471	0.0755444
	CARS2	ENSG00000134905.16	0.19087	5.35354	7.89599	0.00495444	0.0755444
	FNBP1	ENSG00000187239.16	-0.0974574	10.1338	7.89046	0.00496963	0.075645
	ATHL1	ENSG00000142102.15	-0.201667	4.88914	7.86926	0.00502822	0.0764046
	FAM65B	ENSG00000111913.15	0.137455	6.38327	7.8601	0.00505375	0.0765283
	GFER	ENSG00000127554.12	0.285463	3.82128	7.86111	0.00505093	0.0765283
	ZBTB10	ENSG00000205189.11	-0.241681	4.25634	7.84879	0.00508548	0.0768358
	XYLT1	ENSG00000103489.11	-0.117833	7.18351	7.84664	0.00509153	0.0768358
	PDCD1	ENSG00000188389.10	-0.273774	4.1949	7.81664	0.00517672	0.0779877
	TRAF3IP3	ENSG00000009790.14	0.133719	7.39798	7.7979	0.00523071	0.0782944
	MSH6	ENSG00000116062.14	-0.146121	6.01189	7.79722	0.00523268	0.0782944
	ANKH	ENSG00000154122.12	0.141928	6.25459	7.80463	0.00521125	0.0782944
	ZNF598	ENSG00000167962.12	0.154191	5.85403	7.7994	0.00522636	0.0782944
	PDCD6	ENSG00000249915.7	-0.174502	5.92387	7.78619	0.00526472	0.0783523
	LIMK1	ENSG00000106683.14	0.158392	6.04267	7.78388	0.00527145	0.0783523
	PLEKHG4	ENSG00000196155.12	-0.290428	3.78707	7.78363	0.00527217	0.0783523
	WDR81	ENSG00000167716.18	0.150781	6.04399	7.79016	0.00525315	0.0783523
	RBPMS	ENSG00000157110.15	0.185577	5.09029	7.77225	0.00530551	0.0787148
	ATP1A1	ENSG00000163399.15	-0.100604	8.05775	7.75034	0.00537023	0.0795409
	GOLIM4	ENSG00000173905.8	-0.200549	5.18469	7.7433	0.00539123	0.0796624
	IPO7	ENSG00000205339.9	-0.119045	7.11394	7.74152	0.00539654	0.0796624
	ASXL2	ENSG00000143970.16	-0.106081	7.96413	7.73081	0.00542865	0.0800002
	TRRAP	ENSG00000196367.12	0.0966894	8.47046	7.72783	0.00543761	0.0800002
	PIK3C2B	ENSG00000133056.13	0.143999	6.00916	7.72321	0.00545153	0.0800065
	SLA	ENSG00000155926.13	-0.0972809	9.41822	7.72166	0.00545623	0.0800065
	BCAR3	ENSG00000137936.16	-0.222827	4.57453	7.70875	0.00549538	0.0804466
	PDE7B	ENSG00000171408.13	-0.261846	4.23771	7.70184	0.00551646	0.0806209
	C11orf58	ENSG00000110696.9	-0.122778	6.77589	7.68376	0.00557199	0.0812974
	SERINC3	ENSG00000132824.13	-0.105253	7.66885	7.65128	0.00567319	0.082637
	SERP1	ENSG00000120742.10	-0.140994	5.99888	7.64206	0.00570228	0.0826501
	ESYT2	ENSG00000117868.15	-0.0946164	8.26221	7.64378	0.00569685	0.0826501
	ARHGAP4	ENSG00000089820.15	0.117226	7.93649	7.64467	0.00569403	0.0826501
	MYO18A	ENSG00000196535.14	0.114227	7.5731	7.63217	0.00573363	0.0829679
	IKBKAP	ENSG00000070061.14	-0.141809	6.08802	7.6118	0.00579877	0.0837727
	STIM2	ENSG00000109689.14	0.138608	6.20333	7.5902	0.00586865	0.0846433
	EFHD2	ENSG00000142634.12	0.102949	8.5478	7.57762	0.00590973	0.0850962
	HDHD1	ENSG00000130021.13	0.335425	3.29654	7.57059	0.00593282	0.0852892
	ZNF721	ENSG00000182903.15	-0.167524	5.50937	7.54167	0.00602881	0.0865277
	STARD4	ENSG00000164211.12	-0.152883	5.91397	7.53624	0.006047	0.0866474
	ATP2B4	ENSG00000058668.14	0.089026	9.96019	7.53307	0.00605767	0.0866592
	MCM4	ENSG00000104738.16	-0.119061	7.08413	7.52403	0.00608815	0.0868129
	RASAL3	ENSG00000105122.12	0.106462	8.43372	7.52529	0.00608387	0.0868129
	EIF2B1	ENSG00000111361.12	0.175898	5.24239	7.51712	0.00611154	0.0870054
	GXYLT1	ENSG00000151233.10	-0.228842	4.57933	7.50215	0.00616252	0.0874482
	MESDC1	ENSG00000140406.3	0.160243	5.89884	7.50291	0.00615995	0.0874482
	FZR1	ENSG00000105325.13	0.127351	6.58764	7.4905	0.00620255	0.0878744
	AFF1	ENSG00000172493.20	0.106263	7.6573	7.46942	0.00627557	0.0887661
	ZNF398	ENSG00000197024.8	-0.156826	5.88516	7.46296	0.00629814	0.0889423
	ZNF550	ENSG00000251369.8	-0.236373	4.34685	7.42776	0.00642252	0.0905535
	BMP1	ENSG00000168487.17	0.232418	4.19986	7.42476	0.00643323	0.0905593
	HDAC7	ENSG00000061273.17	0.118862	7.14667	7.41131	0.00648152	0.0910933
	KLHL17	ENSG00000187961.13	0.251704	3.9056	7.38945	0.00656076	0.0917181
	GIMAP6	ENSG00000133561.15	0.121343	7.04354	7.38755	0.00656767	0.0917181
	MT-ND2	ENSG00000198763.3	0.143572	10.7535	7.39184	0.00655204	0.0917181
	MT-ND3	ENSG00000198840.2	0.131918	8.24322	7.38915	0.00656184	0.0917181
	PROSC	ENSG00000147471.11	-0.190291	4.84158	7.36852	0.00663755	0.092547
	MAPK6	ENSG00000069956.11	0.120631	6.72737	7.36466	0.00665181	0.0925991
	ARL6IP6	ENSG00000177917.10	0.17261	5.1521	7.35326	0.00669413	0.0930409
	HSP90AA1	ENSG00000080824.18	-0.0963134	11.8978	7.34905	0.00670982	0.093112
	SH3KBP1	ENSG00000147010.17	0.100324	8.02015	7.34154	0.0067379	0.0933544
	GPR35	ENSG00000178623.11	0.232704	4.29487	7.33732	0.00675374	0.0934267
	PLEK	ENSG00000115956.9	0.161728	5.90866	7.30588	0.00687293	0.0947775
	TRAT1	ENSG00000163519.13	-0.131773	6.8045	7.30757	0.00686646	0.0947775
	LIMA1	ENSG00000050405.13	0.114933	6.949	7.30013	0.00689498	0.0948164
	LARP4	ENSG00000161813.20	0.132092	6.18627	7.29952	0.0068973	0.0948164
	HPCAL4	ENSG00000116983.12	0.339223	3.42534	7.27865	0.0069779	0.0954768
	SOAT1	ENSG00000057252.12	-0.140386	5.85217	7.28351	0.00695903	0.0954768
	MYB	ENSG00000118513.18	-0.143865	5.95605	7.28106	0.00696853	0.0954768
	DSE	ENSG00000111817.16	0.294341	3.52372	7.27483	0.00699274	0.0955312
	SYTL2	ENSG00000137501.16	-0.117902	7.91401	7.26878	0.00701633	0.0956717
	GGA2	ENSG00000103365.15	-0.0976963	9.18796	7.26662	0.00702477	0.0956717
	IMPDH2	ENSG00000178035.11	-0.155569	5.65418	7.25351	0.00707625	0.0961472
	FGFR1OP2	ENSG00000111790.13	-0.123191	6.87324	7.25217	0.00708154	0.0961472
	NAA15	ENSG00000164134.12	0.151422	6.25915	7.23764	0.00713907	0.096779
	GSE1	ENSG00000131149.17	0.111699	7.16368	7.23373	0.00715466	0.0968411
	OBFC1	ENSG00000107960.10	0.232503	4.31565	7.21204	0.00724161	0.0978674
	EIF4E	ENSG00000151247.12	-0.146096	5.86106	7.17087	0.00740967	0.0998319
	CHD9	ENSG00000177200.15	0.135995	6.25796	7.17264	0.00740236	0.0998319
	SNAP47	ENSG00000143740.14	-0.112053	7.57465	7.15388	0.00748021	0.100467
	FBXW7	ENSG00000109670.13	-0.105052	7.33616	7.15127	0.00749108	0.100467
	APOL1	ENSG00000100342.20	0.178334	5.30188	7.15465	0.00747699	0.100467
	ITPR3	ENSG00000096433.10	0.111505	7.78242	7.14573	0.00751426	0.10049
	SACS	ENSG00000151835.13	-0.14953	6.15397	7.14268	0.00752707	0.10049
	EPS15L1	ENSG00000127527.13	-0.116726	6.70536	7.14409	0.00752113	0.10049
	DCAF5	ENSG00000139990.17	0.110956	7.29916	7.11991	0.00762327	0.101621
	LPP	ENSG00000145012.12	0.121621	6.53455	7.11665	0.00763714	0.101651
	SUPT7L	ENSG00000119760.15	-0.138621	6.01547	7.10561	0.00768432	0.101861
	ZKSCAN4	ENSG00000187626.8	-0.250542	4.09861	7.10496	0.0076871	0.101861
	FBXO32	ENSG00000156804.7	0.143728	5.87914	7.10483	0.00768764	0.101861
	ELF2	ENSG00000109381.19	0.13885	5.80279	7.09287	0.00773911	0.102389
	GAB3	ENSG00000160219.11	0.138907	6.17684	7.08588	0.00776936	0.102635
	CDC42EP3	ENSG00000163171.7	0.169109	5.66542	7.07278	0.00782639	0.103233
	DNAJC5	ENSG00000101152.10	0.108774	7.9173	7.06649	0.00785391	0.103441
	KPNA1	ENSG00000114030.12	0.100408	7.48308	7.06034	0.00788089	0.103641
	CRIP1	ENSG00000213145.9	0.201764	4.80446	7.0559	0.00790044	0.103743
	PRKAR2A	ENSG00000114302.15	-0.124044	6.61411	7.03643	0.00798683	0.104721
	BNIP3L	ENSG00000104765.14	-0.137798	6.36468	7.03106	0.00801079	0.104724
	TLE3	ENSG00000140332.15	0.0965307	8.46878	7.03276	0.00800317	0.104724
	SLC2A3	ENSG00000059804.15	-0.161367	10.5305	7.01154	0.00809859	0.105558
	FAM57A	ENSG00000167695.14	-0.283552	3.61532	7.01359	0.00808933	0.105558
	ZNF827	ENSG00000151612.15	0.129973	6.10468	6.99846	0.00815797	0.106174
	WTAP	ENSG00000146457.14	-0.108204	7.15189	6.98261	0.00823053	0.106851
	ZFAT	ENSG00000066827.15	0.204471	4.64313	6.98181	0.00823425	0.106851
	ELL	ENSG00000105656.12	0.126443	6.50435	6.95516	0.0083578	0.108294
	ZFYVE27	ENSG00000155256.17	-0.16848	5.55192	6.95123	0.00837614	0.108372
	ZKSCAN2	ENSG00000155592.15	0.215158	4.5489	6.9409	0.00842465	0.10884
	GOLGA1	ENSG00000136935.13	-0.178337	5.20735	6.93252	0.00846423	0.109191
	TFDP1	ENSG00000198176.12	0.132897	6.05717	6.92789	0.00848616	0.109314
	NR3C1	ENSG00000113580.14	-0.0837844	9.43985	6.92104	0.00851872	0.109573
	APLP2	ENSG00000084234.16	-0.129561	6.3769	6.91347	0.00855488	0.109717
	CCP110	ENSG00000103540.16	-0.140077	6.91603	6.91594	0.00854307	0.109717
	NCAPH	ENSG00000121152.9	-0.134861	6.02288	6.90203	0.00860981	0.110261
	POLRMT	ENSG00000099821.13	0.175891	5.48914	6.89199	0.00865829	0.11072
	CLASP1	ENSG00000074054.17	0.111919	8.27479	6.85235	0.00885247	0.113039
	DRAP1	ENSG00000175550.7	0.15443	5.84578	6.82827	0.00897259	0.114407
	PAQR8	ENSG00000170915.8	0.20899	4.75401	6.81099	0.00905983	0.115352
	RBM5	ENSG00000003756.16	-0.108549	8.15972	6.79275	0.00915286	0.116368
	RPS4X	ENSG00000198034.10	-0.0984313	9.25225	6.76071	0.00931866	0.118305
	TNRC6B	ENSG00000100354.20	0.0902529	8.43542	6.74526	0.00939972	0.119162
	KATNAL1	ENSG00000102781.13	0.148277	5.79377	6.72939	0.00948368	0.120054
	METTL8	ENSG00000123600.18	-0.231407	4.2362	6.71898	0.0095392	0.120583
	ZC3HC1	ENSG00000091732.15	0.269831	4.02128	6.70641	0.00960669	0.121262
	NFIC	ENSG00000141905.17	0.249649	4.11516	6.69145	0.00968764	0.122109
	SNAI1	ENSG00000124216.3	0.290425	3.35195	6.66531	0.00983078	0.123736
	NCDN	ENSG00000020129.15	-0.118186	6.7737	6.6446	0.00994566	0.125003
	TRIM46	ENSG00000163462.17	0.22075	4.08574	6.62612	0.0100494	0.126126
	FN1	ENSG00000115414.18	-0.105795	7.82431	6.61906	0.0100893	0.126447
	SC5D	ENSG00000109929.9	-0.194476	4.53142	6.61541	0.01011	0.126526
	SBF1	ENSG00000100241.20	0.113374	8.74695	6.60818	0.0101511	0.12686
	YWHAQ	ENSG00000134308.13	0.0994468	8.03641	6.60151	0.0101892	0.127156
	YTHDC1	ENSG00000083896.12	-0.108548	7.12087	6.57464	0.0103442	0.128907
	COX7A2L	ENSG00000115944.14	0.160096	5.1369	6.56376	0.0104076	0.129331
	PTPRM	ENSG00000173482.16	0.19491	4.71837	6.56616	0.0103936	0.129331
	SRRT	ENSG00000087087.18	-0.0939866	8.27249	6.56043	0.0104271	0.129391
	TOLLIP	ENSG00000078902.15	0.146064	5.72788	6.52315	0.0106479	0.131944
	PPHLN1	ENSG00000134283.17	0.110177	6.66622	6.51721	0.0106836	0.132153
	EIF1AX	ENSG00000173674.10	-0.175432	5.07893	6.51534	0.0106948	0.132153
	SMARCA5	ENSG00000153147.5	-0.108565	7.66385	6.49579	0.010813	0.133066
	STIM1	ENSG00000167323.9	0.108054	6.97856	6.49561	0.0108141	0.133066
	FBXL19	ENSG00000099364.16	0.193112	4.58416	6.50009	0.0107869	0.133066
	AOAH	ENSG00000136250.11	-0.10888	7.86108	6.48182	0.0108983	0.133915
	PARP12	ENSG00000059378.12	0.134356	6.31251	6.4688	0.0109784	0.134671
	FURIN	ENSG00000140564.10	-0.100186	9.35888	6.46687	0.0109904	0.134671
	CD2	ENSG00000116824.4	0.0865505	8.90497	6.46397	0.0110083	0.134703
	TMEM154	ENSG00000170006.11	-0.172367	5.3298	6.45117	0.011088	0.135484
	C12orf43	ENSG00000157895.11	0.204619	4.71477	6.44876	0.011103	0.135484
	ZNF304	ENSG00000131845.14	-0.17838	5.09609	6.43945	0.0111613	0.136008
	GNL3	ENSG00000163938.16	-0.118973	6.38592	6.41063	0.0113439	0.137851
	GATAD2A	ENSG00000167491.17	0.100202	7.88104	6.41205	0.0113349	0.137851
	HJURP	ENSG00000123485.11	0.181084	4.92153	6.40437	0.011384	0.138147
	RAP2B	ENSG00000181467.3	-0.100674	7.39768	6.39169	0.0114656	0.138945
	USP12	ENSG00000152484.13	-0.103732	7.30067	6.3783	0.0115524	0.139805
	QKI	ENSG00000112531.16	0.113363	6.46425	6.35938	0.0116762	0.141109
	PRKACB	ENSG00000142875.19	0.126539	6.58019	6.32915	0.0118769	0.141782
	ZBED6	ENSG00000257315.1	-0.116237	6.45069	6.33113	0.0118636	0.141782
	PCNXL2	ENSG00000135749.18	0.139367	6.2608	6.33997	0.0118047	0.141782
	ACAA1	ENSG00000060971.17	-0.134481	5.98503	6.33229	0.0118559	0.141782
	JARID2	ENSG00000008083.13	-0.0989319	7.49916	6.33846	0.0118147	0.141782
	ELOVL4	ENSG00000118402.5	-0.172805	4.775	6.3425	0.0117878	0.141782
	MDFIC	ENSG00000135272.9	0.105711	7.1665	6.34331	0.0117825	0.141782
	SMG9	ENSG00000105771.13	0.123802	6.06814	6.33447	0.0118414	0.141782
	ADRBK2	ENSG00000100077.14	-0.137722	5.80927	6.34665	0.0117603	0.141782
	SKIL	ENSG00000136603.13	-0.104306	7.17264	6.32268	0.0119203	0.142107
	EVL	ENSG00000196405.12	0.1037	8.40855	6.31639	0.0119627	0.14242
	THADA	ENSG00000115970.18	0.194249	4.71963	6.30829	0.0120174	0.14286
	PXK	ENSG00000168297.15	-0.117561	6.47294	6.30181	0.0120615	0.14286
	SASH3	ENSG00000122122.9	0.102739	7.38293	6.30136	0.0120645	0.14286
	MT-ATP6	ENSG00000198899.2	0.138479	10.7432	6.30133	0.0120647	0.14286
	TFDP2	ENSG00000114126.17	-0.141223	5.73096	6.29792	0.012088	0.142944
	ZNF444	ENSG00000167685.14	0.217119	4.24161	6.27953	0.0122141	0.144241
	NDEL1	ENSG00000166579.15	-0.10735	6.81712	6.2736	0.012255	0.144336
	CTPS2	ENSG00000047230.14	-0.295827	3.27744	6.27579	0.0122398	0.144336
	CTTNBP2NL	ENSG00000143079.14	-0.242353	3.84688	6.26565	0.0123101	0.144705
	ANKZF1	ENSG00000163516.13	-0.125534	6.11801	6.25961	0.0123521	0.144705
	ABHD6	ENSG00000163686.13	-0.255517	3.84714	6.26074	0.0123443	0.144705
	CHMP5	ENSG00000086065.13	0.175147	4.73346	6.26079	0.0123439	0.144705
	COG5	ENSG00000164597.13	0.159339	5.53774	6.24418	0.0124602	0.145167
	C9orf89	ENSG00000165233.17	0.192139	4.98884	6.24222	0.012474	0.145167
	SETBP1	ENSG00000152217.16	0.123437	6.40814	6.25045	0.0124162	0.145167
	HSPA13	ENSG00000155304.5	-0.132517	5.94752	6.24276	0.0124702	0.145167
	RAP2C	ENSG00000123728.9	-0.133299	5.87731	6.24858	0.0124293	0.145167
	EPSTI1	ENSG00000133106.14	-0.214136	4.71719	6.23838	0.0125011	0.145226
	UBL5	ENSG00000198258.10	0.150661	5.80505	6.23682	0.0125121	0.145226
	ZNF213	ENSG00000085644.13	0.261267	3.83431	6.22618	0.0125875	0.145909
	UBE2C	ENSG00000175063.16	0.228694	4.23094	6.20379	0.0127477	0.147571
	TNIK	ENSG00000154310.16	-0.128089	6.60877	6.1932	0.0128242	0.148262
	NDUFA5	ENSG00000128609.14	-0.199744	4.55296	6.18364	0.0128937	0.148632
	CD300A	ENSG00000167851.13	-0.12497	6.01383	6.18183	0.0129069	0.148632
	CSNK1G2	ENSG00000133275.15	-0.104145	7.49102	6.18366	0.0128936	0.148632
	TC2N	ENSG00000165929.12	0.105	7.34265	6.16653	0.013019	0.149699
	SMARCD2	ENSG00000108604.15	-0.120391	6.44232	6.16454	0.0130336	0.149699
	NEURL4	ENSG00000215041.9	0.154091	5.44906	6.16087	0.0130607	0.149815
	H2AFX	ENSG00000188486.3	0.115777	7.44697	6.15522	0.0131025	0.150099
	YBX3	ENSG00000060138.12	-0.10521	6.83316	6.13873	0.0132252	0.151111
	DNAJB1	ENSG00000132002.7	-0.0831769	9.0751	6.14024	0.0132139	0.151111
	RGL2	ENSG00000237441.9	0.170186	5.04436	6.13168	0.0132781	0.151322
	CCDC88B	ENSG00000168071.21	0.107165	7.87884	6.13243	0.0132725	0.151322
	H2AFV	ENSG00000105968.18	-0.103733	6.84176	6.12767	0.0133082	0.151469
	USP49	ENSG00000164663.13	0.216664	4.41773	6.12391	0.0133365	0.151595
	RBM7	ENSG00000076053.10	-0.194542	4.53088	6.10756	0.0134605	0.152807
	SUMF2	ENSG00000129103.17	0.125347	6.14458	6.10214	0.0135018	0.153079
	MORF4L2	ENSG00000123562.16	-0.116289	6.53173	6.07275	0.0137283	0.155446
	C17orf59	ENSG00000196544.7	0.2403	4.00998	6.06155	0.0138156	0.156234
	HIST1H2AG	ENSG00000196787.3	0.100824	7.64157	6.05922	0.0138339	0.156239
	SLC35F2	ENSG00000110660.14	0.160235	5.25605	6.05533	0.0138644	0.156383
	COX6C	ENSG00000164919.10	-0.122808	5.92761	6.04795	0.0139224	0.156837
	AMBRA1	ENSG00000110497.14	0.108544	6.72923	6.02137	0.0141337	0.159013
	NFKB2	ENSG00000077150.17	-0.0857773	8.78252	5.99175	0.0143729	0.161087
	FERMT3	ENSG00000149781.12	0.102369	7.54352	5.99177	0.0143728	0.161087
	FUS	ENSG00000089280.18	-0.0982203	8.75509	5.99234	0.0143682	0.161087
	FBXO34	ENSG00000178974.9	-0.104287	6.75868	5.98111	0.0144599	0.161855
	GLUD1	ENSG00000148672.8	-0.0961518	7.66425	5.96992	0.014552	0.162679
	GPN1	ENSG00000198522.13	-0.129697	5.89893	5.96361	0.0146041	0.163055
	PTP4A2	ENSG00000184007.17	0.096559	8.47267	5.95684	0.0146603	0.163474
	MYO1D	ENSG00000176658.16	0.123317	6.16972	5.94351	0.0147716	0.164507
	SLAMF1	ENSG00000117090.14	0.0917362	7.65318	5.93533	0.0148403	0.165063
	IER2	ENSG00000160888.6	0.10735	8.29929	5.93024	0.0148832	0.165332
	ZNF107	ENSG00000196247.11	0.175427	5.09467	5.92269	0.0149471	0.165414
	RMDN3	ENSG00000137824.15	-0.153724	5.2253	5.92486	0.0149288	0.165414
	RAB12	ENSG00000206418.3	-0.17693	4.89562	5.92604	0.0149188	0.165414
	LDHA	ENSG00000134333.13	-0.0977923	9.96856	5.91722	0.0149936	0.165721
	TMEM242	ENSG00000215712.10	0.20304	4.38972	5.90653	0.0150848	0.165992
	DPM2	ENSG00000136908.17	0.179827	5.13969	5.90551	0.0150936	0.165992
	DUS1L	ENSG00000169718.17	0.138073	6.09413	5.91156	0.0150418	0.165992
	MT-ND5	ENSG00000198786.2	0.121349	11.704	5.90675	0.015083	0.165992
	UBE2E1	ENSG00000170142.11	0.17777	4.70051	5.89754	0.0151621	0.166386
	NR1D2	ENSG00000174738.12	-0.123734	6.18295	5.89484	0.0151853	0.166386
	PARP2	ENSG00000129484.13	0.270879	3.34426	5.89474	0.0151862	0.166386
	ECT2	ENSG00000114346.13	0.159084	4.97006	5.88452	0.0152745	0.167146
	PRKAB2	ENSG00000131791.7	-0.17015	5.26606	5.87743	0.0153362	0.1675
	MYADM	ENSG00000179820.15	0.106982	9.13174	5.87642	0.015345	0.1675
	ATP8B4	ENSG00000104043.14	-0.14433	8.31206	5.87386	0.0153673	0.167536
	TBL1X	ENSG00000101849.15	-0.0915061	7.84631	5.86642	0.0154324	0.168037
	SPCS1	ENSG00000114902.13	0.166386	4.87853	5.86034	0.0154858	0.16841
	KRCC1	ENSG00000172086.7	0.236422	3.96904	5.85595	0.0155245	0.168623
	SFT2D3	ENSG00000173349.5	0.262523	3.63842	5.83995	0.0156663	0.169042
	FAM114A2	ENSG00000055147.17	0.241786	4.01756	5.8393	0.0156721	0.169042
	POLB	ENSG00000070501.11	-0.1978	4.2824	5.84245	0.015644	0.169042
	CHD2	ENSG00000173575.18	-0.0852684	9.2385	5.8386	0.0156783	0.169042
	DNASE1	ENSG00000213918.10	0.168709	5.45881	5.84564	0.0156157	0.169042
	CASS4	ENSG00000087589.16	-0.136642	5.73878	5.84889	0.0155869	0.169042
	DDX50	ENSG00000107625.12	-0.160288	5.57613	5.8258	0.0157928	0.170067
	ACP6	ENSG00000162836.11	-0.148915	5.42903	5.79995	0.0160266	0.172164
	SETD1B	ENSG00000139718.10	0.0957728	7.70163	5.80068	0.01602	0.172164
	TRAPPC12	ENSG00000171853.15	0.149003	5.71401	5.78615	0.0161529	0.172837
	ST6GALNAC4	ENSG00000136840.18	0.199657	4.35019	5.78452	0.0161679	0.172837
	PYCARD	ENSG00000103490.13	0.224395	4.20068	5.78517	0.016162	0.172837
	TNFRSF11A	ENSG00000141655.15	-0.0893366	8.8258	5.78461	0.0161671	0.172837
	ZCCHC24	ENSG00000165424.6	-0.211017	4.18906	5.7806	0.016204	0.173013
	TPCN2	ENSG00000162341.15	-0.169799	5.41615	5.7717	0.0162862	0.17368
	IBA57	ENSG00000181873.12	-0.165954	5.0878	5.76429	0.0163551	0.174203
	NIPAL3	ENSG00000001461.16	-0.112647	6.239	5.75941	0.0164006	0.174266
	TRPS1	ENSG00000104447.11	-0.159591	5.02165	5.75966	0.0163982	0.174266
	ZNF337	ENSG00000130684.13	-0.15707	5.19063	5.75609	0.0164316	0.174385
	BCCIP	ENSG00000107949.16	0.180187	4.8088	5.74489	0.0165367	0.175289
	DAXX	ENSG00000204209.10	0.124581	6.44736	5.73177	0.0166607	0.176391
	YIPF4	ENSG00000119820.10	-0.147124	5.65742	5.72465	0.0167284	0.176895
	RBBP5	ENSG00000117222.13	-0.132417	5.75955	5.71798	0.016792	0.177355
	ECE1	ENSG00000117298.14	-0.106603	6.86079	5.71516	0.016819	0.177427
	CARM1	ENSG00000142453.11	0.153803	5.12215	5.71242	0.0168453	0.177491
	HSPB1	ENSG00000106211.8	0.197773	5.10379	5.70125	0.0169528	0.17841
	ATP5G1	ENSG00000159199.13	0.217505	3.98636	5.69645	0.0169992	0.178685
	MRPL1	ENSG00000169288.17	-0.259226	3.47912	5.68299	0.0171301	0.179668
	HSPA5	ENSG00000044574.7	-0.0844482	9.20352	5.67637	0.0171949	0.179668
	DDX6	ENSG00000110367.11	-0.0818131	9.16737	5.68008	0.0171586	0.179668
	DDX54	ENSG00000123064.12	0.123513	6.00953	5.67736	0.0171852	0.179668
	ABR	ENSG00000159842.14	0.0994661	7.48964	5.67668	0.0171918	0.179668
	MRPS10	ENSG00000048544.5	0.168786	4.74977	5.6736	0.0172221	0.179739
	DNTTIP2	ENSG00000067334.13	-0.110375	6.73145	5.66364	0.0173201	0.180334
	PIEZO1	ENSG00000103335.19	0.10101	8.15237	5.66428	0.0173138	0.180334
	RNMT	ENSG00000101654.17	-0.104718	6.84887	5.65953	0.0173608	0.180544
	PHF21A	ENSG00000135365.15	0.113398	6.44351	5.64826	0.0174727	0.181493
	PDK2	ENSG00000005882.11	0.272273	3.52321	5.64012	0.017554	0.182123
	EGR3	ENSG00000179388.8	-0.242216	3.51979	5.61335	0.0178242	0.184708
	KAT2B	ENSG00000114166.7	-0.0891441	8.51591	5.60673	0.0178916	0.185188
	EHMT1	ENSG00000181090.17	0.107636	6.86529	5.58737	0.0180904	0.186807
	SAMSN1	ENSG00000155307.17	-0.0856314	8.6639	5.58801	0.0180838	0.186807
	PRDX6	ENSG00000117592.8	-0.11311	6.4039	5.57722	0.0181956	0.187664
	TMEM126A	ENSG00000171202.6	0.269684	3.35534	5.57525	0.0182161	0.187664
	TTLL3	ENSG00000214021.15	0.153475	5.17821	5.57148	0.0182553	0.187834
	CCM2	ENSG00000136280.15	0.106076	7.01057	5.56273	0.0183468	0.187834
	SLC39A13	ENSG00000165915.13	0.194969	4.37763	5.5614	0.0183607	0.187834
	ATF7	ENSG00000170653.18	0.133211	5.91088	5.56221	0.0183522	0.187834
	KIF22	ENSG00000079616.12	0.110875	6.85208	5.56541	0.0183187	0.187834
	ST3GAL2	ENSG00000157350.12	0.105642	6.6037	5.56669	0.0183054	0.187834
	ARRDC2	ENSG00000105643.9	-0.124756	5.9941	5.55412	0.0184373	0.188398
	TARBP2	ENSG00000139546.10	0.23403	3.90503	5.54482	0.0185354	0.189182
	SLC12A2	ENSG00000064651.13	-0.119654	6.12727	5.54263	0.0185586	0.189199
	TOM1L2	ENSG00000175662.17	0.142876	5.55313	5.53996	0.018587	0.189269
	ZC3H12D	ENSG00000178199.13	-0.0825898	8.05177	5.53464	0.0186436	0.189407
	ARGLU1	ENSG00000134884.13	0.105575	7.19678	5.53634	0.0186255	0.189407
	DPP9	ENSG00000142002.16	0.100116	7.2855	5.52378	0.0187597	0.190367
	PIK3CB	ENSG00000051382.8	-0.166191	5.37434	5.52162	0.0187829	0.190382
	RANGAP1	ENSG00000100401.19	-0.09394	7.8048	5.51637	0.0188393	0.190734
	RABGAP1L	ENSG00000152061.21	0.12003	6.93595	5.51169	0.0188897	0.191025
	RAE1	ENSG00000101146.12	-0.139717	5.56957	5.50596	0.0189518	0.191433
	SRRD	ENSG00000100104.12	-0.18271	4.61802	5.50357	0.0189777	0.191474
	VDAC1	ENSG00000213585.10	-0.0949201	7.08526	5.496	0.0190601	0.191865
	PLEKHA2	ENSG00000169499.14	-0.0793943	9.09489	5.49685	0.0190508	0.191865
	ZNF416	ENSG00000083817.8	-0.239187	3.77785	5.49369	0.0190853	0.191899
	HDAC4	ENSG00000068024.16	-0.156628	5.61401	5.48556	0.0191742	0.192573
	PSTPIP2	ENSG00000152229.18	0.151598	5.06356	5.47641	0.0192748	0.193364
	UFL1	ENSG00000014123.9	0.155033	5.2945	5.46002	0.0194564	0.194963
	PITPNC1	ENSG00000154217.14	-0.112104	6.39185	5.44334	0.0196431	0.19661
	IL1RAP	ENSG00000196083.9	-0.146766	5.56328	5.43247	0.0197657	0.197438
	PLAGL2	ENSG00000126003.6	-0.113854	6.50854	5.43202	0.0197707	0.197438
	ZFAND5	ENSG00000107372.12	-0.0892424	7.42339	5.42752	0.0198218	0.1975
	ZNF432	ENSG00000256087.6	-0.207357	4.20475	5.42814	0.0198147	0.1975
	CNOT4	ENSG00000080802.18	0.120729	6.09647	5.418	0.0199302	0.198355
	PHF14	ENSG00000106443.14	0.139446	5.65638	5.40413	0.0200891	0.199002
	TTLL12	ENSG00000100304.12	-0.26711	3.72376	5.40471	0.0200824	0.199002
	SAT1	ENSG00000130066.16	-0.0987317	7.01092	5.40621	0.0200652	0.199002
	SLC35A2	ENSG00000102100.14	-0.191957	4.25498	5.40464	0.0200833	0.199002
	YIPF6	ENSG00000181704.11	-0.124047	5.86764	5.40247	0.0201083	0.199002
	LTB	ENSG00000227507.2	0.093075	8.13764	5.40023	0.0201341	0.199033
	ZNF627	ENSG00000198551.9	-0.243903	3.50004	5.39415	0.0202043	0.19928
	URB1	ENSG00000142207.6	0.12059	5.96294	5.39519	0.0201923	0.19928
	DTL	ENSG00000143476.17	-0.125237	5.81545	5.39119	0.0202387	0.199396
	LCK	ENSG00000182866.16	0.0900694	8.02554	5.37843	0.0203872	0.20041
	RABGGTB	ENSG00000137955.15	-0.126455	6.21018	5.37925	0.0203776	0.20041
	DNAJC11	ENSG00000007923.15	0.156223	5.33258	5.36914	0.0204961	0.200463
	DNAJB2	ENSG00000135924.15	-0.105862	6.59758	5.36513	0.0205432	0.200463
	SERPINE2	ENSG00000135919.12	-0.208776	4.20683	5.36677	0.020524	0.200463
	DGKQ	ENSG00000145214.13	0.162315	5.20175	5.36662	0.0205257	0.200463
	BRI3BP	ENSG00000184992.10	-0.164957	4.80324	5.36438	0.0205521	0.200463
	NPIPB3	ENSG00000169246.16	0.265515	3.9613	5.37419	0.0204368	0.200463
	ZC3H7B	ENSG00000100403.11	-0.106457	7.04882	5.36481	0.020547	0.200463
	PLXNB2	ENSG00000196576.14	0.130454	5.98391	5.35769	0.0206311	0.20101
	ARHGEF3	ENSG00000163947.11	0.110416	6.32845	5.35398	0.020675	0.201205
	TLDC1	ENSG00000140950.15	0.187525	4.92299	5.35215	0.0206968	0.201205
	NUDT15	ENSG00000136159.3	-0.268781	3.3291	5.34897	0.0207346	0.20135
	C12orf4	ENSG00000047621.11	0.233958	3.88032	5.34235	0.0208134	0.201893
	MRPL34	ENSG00000130312.6	0.220345	3.78052	5.33939	0.0208487	0.202012
	SV2A	ENSG00000159164.9	-0.194812	4.46357	5.3337	0.020917	0.202451
	WDR75	ENSG00000115368.9	0.148478	5.3139	5.32998	0.0209617	0.20266
	ZNF780A	ENSG00000197782.14	-0.190696	4.39831	5.32701	0.0209974	0.202782
	APOBEC3F	ENSG00000128394.16	0.120917	6.10022	5.32264	0.0210501	0.203069
	PIGL	ENSG00000108474.16	0.209121	4.2735	5.31577	0.0211333	0.203648
	CELF2	ENSG00000048740.17	0.0803306	8.38934	5.31361	0.0211594	0.203677
	CCNDBP1	ENSG00000166946.13	-0.11491	6.15599	5.31049	0.0211974	0.203819
	DGKZ	ENSG00000149091.15	0.093491	7.49264	5.30369	0.0212803	0.204393
	TMF1	ENSG00000144747.14	-0.102295	7.19783	5.30176	0.0213039	0.204397
	NGLY1	ENSG00000151092.16	-0.134406	5.92694	5.2951	0.0213854	0.204955
	SLC25A25	ENSG00000148339.12	0.180571	4.84282	5.28557	0.0215028	0.205856
	HIST2H3D	ENSG00000183598.3	0.149595	5.43149	5.28107	0.0215585	0.206164
	BMPR1A	ENSG00000107779.11	0.175547	4.61437	5.26927	0.0217051	0.207169
	KLF12	ENSG00000118922.16	0.128081	5.95891	5.26883	0.0217106	0.207169
	ATG9A	ENSG00000198925.10	-0.111583	6.64097	5.26416	0.0217689	0.207501
	HIST1H4I	ENSG00000276180.1	0.135183	6.27052	5.25701	0.0218586	0.20765
	ABL1	ENSG00000097007.17	0.128954	5.70802	5.25649	0.021865	0.20765
	RHOF	ENSG00000139725.7	0.0953049	7.528	5.25538	0.0218791	0.20765
	CXorf40A	ENSG00000197620.10	-0.176099	4.74196	5.26045	0.0218154	0.20765
	C14orf2	ENSG00000156411.9	-0.156622	5.14751	5.23724	0.0221083	0.2096
	IAH1	ENSG00000134330.18	-0.129182	5.6282	5.22807	0.0222252	0.210255
	IPO11	ENSG00000086200.16	0.19805	4.38059	5.22984	0.0222025	0.210255
	PRDM2	ENSG00000116731.22	-0.0778535	8.43348	5.21562	0.0223848	0.211085
	TOPORS	ENSG00000197579.7	-0.139079	5.67226	5.21583	0.0223822	0.211085
	CEP164	ENSG00000110274.14	0.132678	5.95573	5.21701	0.022367	0.211085
	NFE2L3	ENSG00000050344.8	0.173177	5.01211	5.20518	0.0225197	0.212129
	TMEM173	ENSG00000184584.12	-0.102563	6.60438	5.17539	0.022909	0.215004
	TYW1	ENSG00000198874.12	0.15744	4.9213	5.17971	0.0228521	0.215004
	OTUD1	ENSG00000165312.6	-0.185242	4.79677	5.17726	0.0228843	0.215004
	SEMA7A	ENSG00000138623.9	-0.110276	6.72273	5.17435	0.0229227	0.215004
	TXN	ENSG00000136810.12	-0.109577	6.51925	5.1641	0.0230584	0.216047
	TMEM259	ENSG00000182087.12	0.101682	7.7453	5.15084	0.0232352	0.217471
	KLC2	ENSG00000174996.11	0.135186	6.00187	5.14511	0.0233119	0.217958
	SERBP1	ENSG00000142864.14	-0.0829759	8.21319	5.14052	0.0233737	0.218303
	HIST1H2BM	ENSG00000273703.1	0.144397	5.51249	5.13648	0.0234281	0.218579
	SUCLG2	ENSG00000172340.14	0.128519	5.4887	5.12391	0.0235984	0.219774
	ARID1B	ENSG00000049618.21	0.0970841	6.9891	5.12151	0.0236311	0.219774
	CBL	ENSG00000110395.4	0.0892096	8.14744	5.12177	0.0236275	0.219774
	CSF1	ENSG00000184371.13	0.0974236	6.95205	5.11956	0.0236576	0.219788
	FUT8	ENSG00000033170.16	0.109947	6.70521	5.11455	0.023726	0.220191
	STX11	ENSG00000135604.9	-0.127048	5.80115	5.10964	0.0237932	0.220582
	ARRDC3	ENSG00000113369.8	-0.0847281	8.65353	5.09919	0.023937	0.221682
	MCAT	ENSG00000100294.12	0.251592	3.52845	5.0936	0.0240142	0.222163
	STK17B	ENSG00000081320.10	-0.0780151	9.06272	5.08905	0.0240774	0.222267
	TRIP13	ENSG00000071539.13	0.242603	3.75182	5.08551	0.0241265	0.222267
	ZMAT2	ENSG00000146007.10	0.120003	5.94115	5.0881	0.0240906	0.222267
	RALA	ENSG00000006451.7	0.0964738	6.87374	5.08585	0.0241219	0.222267
	STK39	ENSG00000198648.10	0.110429	6.19305	5.07285	0.0243034	0.223663
	PLP2	ENSG00000102007.10	0.0935351	7.2048	5.06985	0.0243454	0.223815
	GLS	ENSG00000115419.12	-0.0840923	7.87758	5.05795	0.0245133	0.225123
	ACADM	ENSG00000117054.13	0.195466	4.21556	5.05279	0.0245863	0.225558
	GPANK1	ENSG00000204438.10	0.194234	4.26456	5.04255	0.0247321	0.226659
	ZNF264	ENSG00000083844.10	0.107906	6.326	5.02772	0.0249447	0.22837
	IER5L	ENSG00000188483.7	0.184244	4.66048	5.02583	0.0249719	0.228381
	ARHGAP5	ENSG00000100852.12	-0.127007	5.84099	5.02402	0.0249981	0.228384
	SEPT6	ENSG00000125354.22	-0.0820173	7.90318	5.0202	0.0250533	0.228651
	FAM84B	ENSG00000168672.3	0.178527	4.66815	5.0184	0.0250794	0.228651
	PPP1R15B	ENSG00000158615.8	-0.0772936	8.20865	5.01287	0.0251595	0.229144
	TSR2	ENSG00000158526.7	0.149832	5.11285	4.99098	0.0254798	0.231822
	ARPC5	ENSG00000162704.15	0.0877459	7.44041	4.98296	0.0255982	0.232455
	PAK1	ENSG00000149269.9	-0.113834	6.03673	4.98268	0.0256023	0.232455
	IVD	ENSG00000128928.8	0.151996	5.20769	4.98008	0.0256408	0.232565
	TRAF5	ENSG00000082512.14	-0.105181	6.79007	4.97817	0.0256691	0.232582
	TIAF1	ENSG00000221995.5	0.264618	3.34362	4.96977	0.0257941	0.233473
	TINF2	ENSG00000092330.15	-0.108256	6.36636	4.96376	0.0258839	0.234046
	TSNAX	ENSG00000116918.13	0.197511	4.12932	4.9556	0.0260062	0.23491
	SIMC1	ENSG00000170085.17	0.167705	4.75036	4.94785	0.0261231	0.235284
	APBA3	ENSG00000011132.11	0.145138	5.15446	4.94754	0.0261278	0.235284
	EWSR1	ENSG00000182944.17	-0.0751035	8.88099	4.94782	0.0261236	0.235284
	NPEPPS	ENSG00000141279.15	0.0948135	7.39413	4.94303	0.026196	0.235657
	MAVS	ENSG00000088888.17	0.0912582	7.38631	4.93371	0.0263376	0.236689
	FDFT1	ENSG00000079459.12	0.0903768	7.0748	4.92974	0.0263983	0.236992
	NCL	ENSG00000115053.15	-0.0758524	8.97631	4.92539	0.0264648	0.237153
	BICD1	ENSG00000151746.13	0.176626	4.9368	4.92504	0.0264702	0.237153
	EYA3	ENSG00000158161.15	0.102078	6.35318	4.91901	0.0265627	0.237656
	TIGIT	ENSG00000181847.11	-0.0866783	7.89837	4.91787	0.0265803	0.237656
	FAM83D	ENSG00000101447.13	0.199773	4.20174	4.91578	0.0266124	0.237701
	CFAP97	ENSG00000164323.12	0.156663	4.90053	4.9136	0.0266461	0.237761
	ARL6IP5	ENSG00000144746.6	0.0899564	8.2078	4.9056	0.0267698	0.238579
	WDR41	ENSG00000164253.12	0.231107	3.53201	4.90417	0.026792	0.238579
	USP13	ENSG00000058056.8	0.205133	4.01355	4.90241	0.0268193	0.23858
	SGCB	ENSG00000163069.12	0.200656	4.28468	4.89512	0.0269326	0.239105
	CLDN15	ENSG00000106404.13	0.204726	4.02598	4.89545	0.0269275	0.239105
	SKAP2	ENSG00000005020.12	0.247307	3.85289	4.89028	0.0270083	0.239535
	SLC25A20	ENSG00000178537.9	0.152674	5.03548	4.88488	0.0270929	0.239561
	RBBP6	ENSG00000122257.18	0.10292	6.77159	4.88634	0.02707	0.239561
	TSEN54	ENSG00000182173.12	-0.145299	5.84438	4.88711	0.0270579	0.239561
	CPD	ENSG00000108582.11	-0.0959839	7.39812	4.88154	0.0271455	0.239785
	PPP1R35	ENSG00000160813.6	0.188993	4.27953	4.87744	0.02721	0.239927
	RPL21	ENSG00000122026.10	-0.104071	7.69242	4.87705	0.0272161	0.239927
	NELFE	ENSG00000204356.11	-0.12783	5.67028	4.86984	0.02733	0.240222
	NSMAF	ENSG00000035681.7	0.101457	6.47817	4.86975	0.0273314	0.240222
	MLLT10	ENSG00000078403.16	0.121049	5.95806	4.8724	0.0272894	0.240222
	CRISPLD1	ENSG00000121005.8	-0.24051	3.56472	4.8665	0.027383	0.240435
	ZNF281	ENSG00000162702.7	-0.125711	6.02578	4.86376	0.0274265	0.240577
	NOMO2	ENSG00000185164.14	-0.144406	5.38287	4.85091	0.0276316	0.242134
	OTUD4	ENSG00000164164.15	-0.0901939	7.2356	4.84395	0.0277432	0.24287
	CD70	ENSG00000125726.10	0.122377	5.86639	4.84162	0.0277808	0.242958
	CTSS	ENSG00000163131.10	-0.116075	6.13278	4.83526	0.0278835	0.243588
	KBTBD8	ENSG00000163376.11	-0.17921	4.57183	4.83373	0.0279082	0.243588
	GRN	ENSG00000030582.16	0.149363	5.32274	4.82965	0.0279743	0.243923
	PRCP	ENSG00000137509.10	-0.170956	4.58991	4.82553	0.0280413	0.244264
	HAUS6	ENSG00000147874.10	-0.118903	5.78441	4.81819	0.028161	0.245064
	RNF146	ENSG00000118518.15	0.191867	4.16172	4.81289	0.0282476	0.245091
	SF3B3	ENSG00000189091.12	0.0773922	8.04701	4.8156	0.0282032	0.245091
	GRAP2	ENSG00000100351.16	0.0883705	8.16009	4.81355	0.0282368	0.245091
	PARP9	ENSG00000138496.16	0.121253	5.56888	4.81042	0.0282882	0.245201
	TPST2	ENSG00000128294.15	0.122207	5.87436	4.80547	0.0283695	0.245664
	BTBD19	ENSG00000222009.8	0.211037	4.23957	4.79967	0.0284651	0.24625
	MT-ND4	ENSG00000198886.2	0.0993885	12.6702	4.79685	0.0285117	0.246411
	GTF2H1	ENSG00000110768.11	0.129631	5.54758	4.79216	0.0285895	0.246836
	SGSH	ENSG00000181523.12	0.13991	5.49252	4.7905	0.0286171	0.246836
	RASSF5	ENSG00000266094.6	-0.0753025	8.74872	4.78391	0.0287269	0.247406
	ZNF514	ENSG00000144026.11	-0.229763	3.71015	4.78316	0.0287394	0.247406
	FAM83G	ENSG00000188522.14	0.148804	5.15468	4.77889	0.0288107	0.247535
	RAB33A	ENSG00000134594.4	0.237601	3.44213	4.78	0.0287921	0.247535
	NRBP1	ENSG00000115216.13	-0.0863883	7.27645	4.77568	0.0288645	0.247563
	RBBP8	ENSG00000101773.16	-0.137161	5.35962	4.77534	0.0288702	0.247563
	BZRAP1	ENSG00000005379.15	0.0907008	7.90712	4.76134	0.0291059	0.249341
	CSTF2T	ENSG00000177613.8	-0.137369	5.35401	4.75417	0.0292274	0.250053
	WDR59	ENSG00000103091.14	-0.145484	5.53455	4.75309	0.0292458	0.250053
	LSM7	ENSG00000130332.14	0.191634	4.21855	4.74991	0.0292998	0.250272
	ZFP1	ENSG00000184517.11	-0.18323	4.25213	4.74646	0.0293586	0.25053
	WIPF2	ENSG00000171475.13	-0.0923706	7.01149	4.74323	0.0294138	0.250758
	DUSP14	ENSG00000276023.4	0.222041	3.94994	4.73606	0.0295367	0.251562
	APBB1	ENSG00000166313.18	0.128847	5.74627	4.72621	0.0297063	0.252762
	RASGRP1	ENSG00000172575.11	-0.0911826	9.03647	4.71159	0.0299599	0.254532
	ITPKC	ENSG00000086544.2	-0.143711	5.24796	4.71089	0.0299722	0.254532
	PDLIM5	ENSG00000163110.14	-0.222707	3.73483	4.70903	0.0300045	0.254561
	HOMER1	ENSG00000152413.14	-0.240217	3.58517	4.70385	0.0300952	0.255084
	TAF11	ENSG00000064995.16	-0.149567	4.94558	4.6962	0.0302293	0.255975
	REEP4	ENSG00000168476.11	0.190305	4.35027	4.69301	0.0302856	0.256205
	TBC1D9B	ENSG00000197226.12	0.0963662	6.70444	4.68986	0.0303411	0.25638
	RPLP0	ENSG00000089157.15	-0.0748411	9.50472	4.68853	0.0303646	0.25638
	GUSB	ENSG00000169919.16	-0.119148	6.01245	4.67708	0.0305676	0.2575
	ZNF8	ENSG00000278129.1	0.192214	4.12575	4.67754	0.0305594	0.2575
	CASK	ENSG00000147044.20	0.148733	5.40695	4.6761	0.0305851	0.2575
	RAP1GDS1	ENSG00000138698.14	0.121094	5.67799	4.66883	0.0307149	0.258346
	SP100	ENSG00000067066.16	0.0863363	7.99019	4.66659	0.0307549	0.258435
	ADAMTS6	ENSG00000049192.14	-0.240941	3.27033	4.66285	0.0308219	0.258751
	CENPB	ENSG00000125817.7	0.129503	5.92421	4.66065	0.0308615	0.258836
	GBP1	ENSG00000117228.9	0.103411	6.29043	4.65762	0.0309161	0.258957
	ANO8	ENSG00000074855.10	0.175304	4.41252	4.65658	0.0309347	0.258957
	PTTG1	ENSG00000164611.12	-0.119061	5.58047	4.65059	0.0310429	0.259394
	PSMD5	ENSG00000095261.13	-0.11472	5.97312	4.65042	0.0310459	0.259394
	HECTD3	ENSG00000126107.14	0.119379	6.05591	4.64668	0.0311136	0.259713
	RGL1	ENSG00000143344.15	0.215529	3.96711	4.64183	0.0312017	0.259955
	G6PD	ENSG00000160211.15	0.101973	6.71454	4.64215	0.0311958	0.259955
	CHSY1	ENSG00000131873.5	-0.093097	7.02113	4.63829	0.0312662	0.260246
	SYTL1	ENSG00000142765.17	0.138741	5.64593	4.62747	0.031464	0.260528
	CDCA7	ENSG00000144354.13	-0.189292	4.53986	4.62731	0.0314669	0.260528
	ORAI2	ENSG00000160991.15	0.105652	6.80033	4.62997	0.031418	0.260528
	RASA3	ENSG00000185989.10	-0.0910978	6.90777	4.63139	0.0313921	0.260528
	MAPK1	ENSG00000100030.14	0.0763304	8.37118	4.62671	0.0314778	0.260528
	RTCB	ENSG00000100220.11	-0.099253	6.79543	4.63396	0.0313451	0.260528
	SVIL	ENSG00000197321.14	0.189845	4.92078	4.61686	0.0316591	0.260916
	ESYT1	ENSG00000139641.12	0.082174	8.21231	4.6209	0.0315848	0.260916
	ITGAE	ENSG00000083457.11	-0.137041	5.2395	4.61744	0.0316484	0.260916
	LPIN2	ENSG00000101577.9	0.0908415	7.0201	4.61611	0.0316729	0.260916
	ZNF134	ENSG00000213762.10	-0.135356	5.35193	4.61831	0.0316323	0.260916
	TMPO	ENSG00000120802.13	0.0938924	7.36573	4.6111	0.0317656	0.261435
	ATN1	ENSG00000111676.14	0.117644	6.09586	4.60849	0.0318141	0.261589
	APBB3	ENSG00000113108.17	-0.187036	4.28989	4.60446	0.031889	0.261728
	IGF2R	ENSG00000197081.12	0.0690426	9.79112	4.59956	0.0319801	0.261728
	PPP1R16A	ENSG00000160972.9	0.224115	3.83591	4.59799	0.0320095	0.261728
	YARS2	ENSG00000139131.12	-0.189402	4.22428	4.59988	0.0319743	0.261728
	CSNK1D	ENSG00000141551.14	-0.0773944	8.42218	4.60205	0.0319338	0.261728
	TNFAIP8L1	ENSG00000185361.8	0.184421	4.21467	4.59988	0.0319742	0.261728
	DUSP10	ENSG00000143507.17	-0.0899418	7.24706	4.59058	0.0321481	0.262374
	PHF23	ENSG00000040633.12	0.124375	5.79137	4.59116	0.0321373	0.262374
	MED17	ENSG00000042429.10	-0.11839	5.87122	4.58344	0.0322823	0.262988
	ZFYVE26	ENSG00000072121.15	0.0965646	6.66585	4.58023	0.0323429	0.262988
	IFT20	ENSG00000109083.13	-0.220537	3.86393	4.58105	0.0323274	0.262988
	ZNF383	ENSG00000188283.11	-0.193027	4.26207	4.58185	0.0323123	0.262988
	POGZ	ENSG00000143442.21	-0.08513	7.06153	4.57519	0.0324382	0.263519
	HSP90B1	ENSG00000166598.12	-0.0789199	8.77567	4.57187	0.0325011	0.2637
	RFXANK	ENSG00000064490.13	0.185376	4.24971	4.57085	0.0325205	0.2637
	AP4M1	ENSG00000221838.9	0.219643	3.82496	4.56759	0.0325825	0.26396
	RPS18	ENSG00000231500.6	-0.0808874	9.15259	4.55466	0.0328292	0.264087
	FOXP4	ENSG00000137166.14	0.150865	5.16892	4.55576	0.0328082	0.264087
	CPT1A	ENSG00000110090.12	0.0852693	7.33386	4.55295	0.0328621	0.264087
	PICALM	ENSG00000073921.17	-0.0776419	8.0742	4.55364	0.0328489	0.264087
	C12orf75	ENSG00000235162.8	0.0906205	7.33555	4.55901	0.032746	0.264087
	SIX1	ENSG00000126778.8	0.125221	5.52429	4.55995	0.0327281	0.264087
	ITPK1	ENSG00000100605.16	0.112075	6.06927	4.55677	0.0327889	0.264087
	H3F3B	ENSG00000132475.8	-0.0767645	9.21461	4.5515	0.03289	0.264087
	SERPINB8	ENSG00000166401.13	-0.158421	4.81036	4.55107	0.0328983	0.264087
	IL27RA	ENSG00000104998.3	0.0929985	6.96836	4.55312	0.0328588	0.264087
	TET2	ENSG00000168769.12	-0.0825014	7.82335	4.54629	0.0329901	0.264495
	RASSF2	ENSG00000101265.15	-0.0825135	8.49455	4.5453	0.0330093	0.264495
	PSTPIP1	ENSG00000140368.12	0.0933847	8.14885	4.54344	0.0330451	0.264542
	CCR4	ENSG00000183813.6	-0.273876	3.16094	4.53896	0.0331317	0.264752
	TBC1D10A	ENSG00000099992.15	0.151086	4.87713	4.53963	0.0331187	0.264752
	GNL1	ENSG00000204590.12	-0.0939188	6.66383	4.53575	0.0331939	0.265009
	TWF2	ENSG00000247596.8	0.149222	5.17211	4.5335	0.0332376	0.265117
	RNF170	ENSG00000120925.13	0.242255	3.49026	4.52466	0.0334096	0.266062
	SUPV3L1	ENSG00000156502.13	-0.140022	5.44557	4.52431	0.0334165	0.266062
	MBNL1	ENSG00000152601.17	0.0766833	8.97622	4.52217	0.0334583	0.266154
	SEMA4F	ENSG00000135622.12	-0.248465	3.41013	4.51509	0.0335971	0.266642
	EXOSC7	ENSG00000075914.12	-0.179349	4.47234	4.5125	0.033648	0.266642
	GSK3B	ENSG00000082701.14	0.0885202	6.93934	4.5102	0.0336933	0.266642
	IL13	ENSG00000169194.9	-0.0996733	6.73188	4.51269	0.0336443	0.266642
	U2AF1L4	ENSG00000161265.14	-0.199182	3.87758	4.51329	0.0336325	0.266642
	TTC3	ENSG00000182670.13	-0.0920473	6.99276	4.50824	0.0337319	0.266642
	KDM6A	ENSG00000147050.14	0.08815	6.8241	4.50926	0.0337117	0.266642
	DBT	ENSG00000137992.14	0.176462	4.41152	4.50665	0.0337633	0.266651
	RECQL4	ENSG00000160957.12	0.182802	4.31923	4.50025	0.0338899	0.267411
	RSAD2	ENSG00000134321.11	0.232345	3.62002	4.49601	0.0339741	0.267835
	IL18R1	ENSG00000115604.10	-0.144259	5.02912	4.48701	0.0341533	0.269007
	TTC13	ENSG00000143643.12	-0.126406	5.4299	4.47102	0.0344745	0.270165
	RELL1	ENSG00000181826.9	-0.12374	6.02187	4.47308	0.0344329	0.270165
	HLA-DPA1	ENSG00000231389.7	-0.08975	7.65401	4.469	0.0345152	0.270165
	OGDH	ENSG00000105953.14	-0.0872245	7.32042	4.47478	0.0343985	0.270165
	CHD7	ENSG00000171316.11	-0.160398	4.64257	4.46949	0.0345053	0.270165
	CHPT1	ENSG00000111666.10	-0.212196	3.76602	4.47366	0.0344211	0.270165
	GSDMB	ENSG00000073605.18	0.146909	5.96964	4.47692	0.0343556	0.270165
	INPP5B	ENSG00000204084.12	0.124606	5.54426	4.46496	0.0345969	0.270563
	ZNRD1	ENSG00000066379.14	-0.164125	4.59347	4.46133	0.0346704	0.270864
	OGT	ENSG00000147162.13	-0.0812476	9.52741	4.46003	0.0346969	0.270864
	CLN3	ENSG00000188603.16	0.189427	4.2667	4.45626	0.0347735	0.271221
	FAM208A	ENSG00000163946.13	0.114012	6.30543	4.4541	0.0348175	0.271324
	CCDC69	ENSG00000198624.12	0.0828791	7.44707	4.45083	0.0348842	0.271603
	ZNF37A	ENSG00000075407.17	-0.121202	5.79845	4.44581	0.0349869	0.271921
	SLC3A2	ENSG00000168003.16	-0.0876574	7.78536	4.44693	0.0349641	0.271921
	EIF4EBP1	ENSG00000187840.4	0.217791	3.83554	4.44264	0.0350519	0.272186
	RB1	ENSG00000139687.13	0.0982098	7.02548	4.44025	0.0351012	0.272328
	SLC25A53	ENSG00000269743.2	0.2015	3.90833	4.43481	0.0352131	0.272955
	HSH2D	ENSG00000196684.12	-0.118625	5.42128	4.43315	0.0352473	0.272981
	DDA1	ENSG00000130311.10	0.137061	5.45747	4.4302	0.0353083	0.273212
	HIST1H2BN	ENSG00000233822.4	-0.0942601	6.7477	4.4266	0.0353829	0.273549
	GPATCH11	ENSG00000152133.14	0.149042	4.87365	4.42016	0.0355167	0.274342
	RCC2	ENSG00000179051.13	0.0889537	7.4315	4.41816	0.0355583	0.274423
	PEF1	ENSG00000162517.12	-0.140903	5.4626	4.40496	0.0358346	0.276071
	SLC39A8	ENSG00000138821.12	-0.111817	6.06212	4.40632	0.035806	0.276071
	ITPR1	ENSG00000150995.17	-0.0837537	7.51036	4.39614	0.0360204	0.276903
	SS18L2	ENSG00000008324.10	-0.209595	3.9081	4.39535	0.036037	0.276903
	FAM78A	ENSG00000126882.12	0.0947296	6.52186	4.39819	0.035977	0.276903
	SKI	ENSG00000157933.9	0.092559	8.14258	4.39374	0.0360712	0.276924
	GEMIN5	ENSG00000082516.8	0.156982	4.95002	4.38746	0.0362041	0.277702
	LIMS1	ENSG00000169756.16	0.121851	5.83534	4.38437	0.03627	0.277829
	EPC1	ENSG00000120616.15	-0.0933094	7.0152	4.38371	0.0362838	0.277829
	BCL2L13	ENSG00000099968.17	0.137586	5.38911	4.38062	0.0363498	0.278092
	RNF19B	ENSG00000116514.16	-0.0904893	7.0801	4.37719	0.0364231	0.27841
	UBA1	ENSG00000130985.16	-0.0787572	7.68591	4.37416	0.0364878	0.278663
	CSPP1	ENSG00000104218.13	0.112379	5.80257	4.36654	0.0366514	0.279669
	ZSCAN26	ENSG00000197062.11	-0.179595	4.2485	4.35042	0.0369998	0.280004
	GTF2I	ENSG00000263001.5	0.0975819	6.59012	4.35016	0.0370055	0.280004
	RASSF7	ENSG00000099849.14	0.253524	3.24671	4.34865	0.0370384	0.280004
	HYOU1	ENSG00000149428.18	-0.0847938	7.71831	4.35513	0.0368976	0.280004
	SPATA13	ENSG00000182957.15	0.0814651	7.40686	4.35923	0.0368088	0.280004
	TPGS1	ENSG00000141933.9	0.188925	4.18382	4.34847	0.0370421	0.280004
	RAB11B	ENSG00000185236.11	0.12271	5.96989	4.35445	0.0369123	0.280004
	GPATCH1	ENSG00000076650.6	0.179654	4.57983	4.34833	0.0370453	0.280004
	SLC35E4	ENSG00000100036.12	0.180498	4.62522	4.35225	0.03696	0.280004
	ZBED4	ENSG00000100426.6	-0.0825788	7.40264	4.35385	0.0369255	0.280004
	CUL4B	ENSG00000158290.16	0.12284	5.46682	4.3609	0.0367729	0.280004
	BTD	ENSG00000169814.12	-0.209056	4.04623	4.33947	0.0372384	0.280408
	IL6ST	ENSG00000134352.19	-0.121648	5.64859	4.34018	0.037223	0.280408
	TAF7	ENSG00000178913.7	-0.097683	6.48355	4.34196	0.037184	0.280408
	VDAC3	ENSG00000078668.13	-0.094068	6.57517	4.33913	0.0372459	0.280408
	MADD	ENSG00000110514.18	-0.0742282	8.33808	4.33857	0.0372581	0.280408
	DTX3L	ENSG00000163840.9	0.0895978	7.21455	4.33411	0.0373559	0.28085
	TCTN2	ENSG00000168778.11	0.248096	3.29267	4.33298	0.0373807	0.28085
	PRKCA	ENSG00000154229.11	0.0802466	7.66467	4.32403	0.0375779	0.282091
	G3BP1	ENSG00000145907.14	-0.0827769	7.72923	4.31704	0.0377324	0.282528
	MTPAP	ENSG00000107951.12	0.124562	5.3491	4.31951	0.0376777	0.282528
	CNIH1	ENSG00000100528.11	-0.150273	5.10479	4.31817	0.0377075	0.282528
	APOL3	ENSG00000128284.19	0.119045	5.72172	4.31329	0.0378158	0.282911
	TMEM63B	ENSG00000137216.18	0.118717	5.49551	4.30459	0.0380097	0.28412
	SDC4	ENSG00000124145.6	0.109699	6.35878	4.29676	0.0381851	0.285189
	LIF	ENSG00000128342.4	-0.213183	3.68765	4.29481	0.0382289	0.285274
	TRIM35	ENSG00000104228.12	0.106237	6.12372	4.28608	0.0384256	0.286264
	S1PR2	ENSG00000267534.2	0.197273	4.15213	4.28604	0.0384266	0.286264
	CEP68	ENSG00000011523.13	-0.193926	3.88438	4.28293	0.0384968	0.286544
	GPAM	ENSG00000119927.13	-0.247638	3.58449	4.2779	0.0386111	0.286641
	RAB21	ENSG00000080371.5	-0.09266	6.88088	4.27786	0.0386119	0.286641
	OSBPL8	ENSG00000091039.16	0.0753864	8.51336	4.27519	0.0386727	0.286641
	CALR	ENSG00000179218.13	-0.072525	9.4721	4.28054	0.0385511	0.286641
	DGCR8	ENSG00000128191.13	0.117135	6.15538	4.27609	0.0386521	0.286641
	MAP1A	ENSG00000166963.12	0.0937584	6.59063	4.27364	0.0387079	0.28666
	PREP	ENSG00000085377.13	-0.106834	6.41299	4.27009	0.0387889	0.287019
	ANKMY2	ENSG00000106524.8	-0.165187	4.42823	4.26547	0.0388945	0.287558
	ANKRD11	ENSG00000167522.14	0.0766087	8.97536	4.25774	0.0390719	0.288627
	RIT1	ENSG00000143622.10	-0.10702	6.26949	4.24926	0.0392673	0.289151
	HIST1H2BG	ENSG00000273802.1	0.089415	7.28527	4.24896	0.0392744	0.289151
	EIF4G2	ENSG00000110321.15	-0.0699256	9.94048	4.25245	0.0391938	0.289151
	GNPTG	ENSG00000090581.9	0.142531	4.94455	4.24945	0.0392631	0.289151
	L1CAM	ENSG00000198910.12	-0.183318	4.2697	4.24663	0.0393283	0.289306
	TMEM165	ENSG00000134851.12	-0.12226	6.06015	4.24239	0.0394266	0.289634
	CCDC57	ENSG00000176155.18	0.120332	5.72587	4.24187	0.0394387	0.289634
	OAS3	ENSG00000111331.12	0.110437	6.21052	4.22373	0.0398625	0.292503
	ZNF343	ENSG00000088876.11	-0.205234	3.77326	4.22122	0.0399215	0.292691
	SLC36A1	ENSG00000123643.12	0.146048	5.00918	4.21773	0.0400037	0.292805
	CUL4A	ENSG00000139842.14	0.0845917	7.19666	4.21825	0.0399914	0.292805
	SNX12	ENSG00000147164.11	0.141374	5.0523	4.21255	0.0401259	0.293456
	LAT2	ENSG00000086730.16	0.165875	4.40066	4.20807	0.0402321	0.293988
	HEXA	ENSG00000213614.9	-0.0954806	6.34044	4.20524	0.0402993	0.294235
	EHBP1L1	ENSG00000173442.11	0.0941497	6.69814	4.19461	0.0405528	0.295106
	TXNRD1	ENSG00000198431.15	-0.0751431	8.27463	4.19822	0.0404665	0.295106
	CRKL	ENSG00000099942.12	-0.0889037	8.17889	4.19695	0.0404968	0.295106
	ARMCX6	ENSG00000198960.10	-0.229011	3.54454	4.19472	0.0405501	0.295106
	STK19	ENSG00000204344.14	0.188868	4.20947	4.18601	0.040759	0.296361
	ATXN7L1	ENSG00000146776.14	0.171001	4.60299	4.18291	0.0408335	0.296431
	RAP1GAP2	ENSG00000132359.13	0.159367	4.56598	4.18281	0.0408359	0.296431
	SSBP3	ENSG00000157216.15	-0.102359	6.36955	4.18113	0.0408764	0.29648
	ZNF513	ENSG00000163795.13	0.160585	4.60213	4.15407	0.0415346	0.29903
	GPR75	ENSG00000119737.5	-0.255448	3.25654	4.15769	0.0414458	0.29903
	WDR54	ENSG00000005448.16	-0.145303	4.7229	4.154	0.0415363	0.29903
	KLHL23	ENSG00000213160.9	-0.220753	3.74882	4.15133	0.0416018	0.29903
	GNAQ	ENSG00000156052.10	0.119942	5.58752	4.15506	0.0415102	0.29903
	C11orf21	ENSG00000110665.11	0.1813	4.11711	4.16087	0.0413682	0.29903
	ERH	ENSG00000100632.10	0.120653	5.473	4.1649	0.0412698	0.29903
	SYNRG	ENSG00000275066.4	0.0783709	7.58499	4.15992	0.0413913	0.29903
	ZNF805	ENSG00000204524.6	-0.140996	4.92071	4.15197	0.0415861	0.29903
	SRSF6	ENSG00000124193.14	-0.0739607	7.71111	4.1517	0.0415927	0.29903
	DEPDC5	ENSG00000100150.16	0.135805	5.29622	4.15793	0.0414401	0.29903
	DUSP3	ENSG00000108861.8	-0.222076	3.60257	4.14939	0.0416496	0.299129
	NANS	ENSG00000095380.10	-0.171065	4.32014	4.147	0.0417082	0.299217
	SETD6	ENSG00000103037.11	-0.202955	3.78863	4.14573	0.0417397	0.299217
	ME2	ENSG00000082212.11	0.11084	5.90812	4.14475	0.0417638	0.299217
	DOPEY1	ENSG00000083097.14	0.104872	6.12858	4.14267	0.0418151	0.29934
	CRTAP	ENSG00000170275.14	-0.191713	4.00269	4.14074	0.0418628	0.299438
	MEF2A	ENSG00000068305.17	0.114236	5.93988	4.13714	0.0419521	0.299833
	LIX1L	ENSG00000271601.3	0.110022	6.013	4.13396	0.0420309	0.300152
	DDI2	ENSG00000197312.11	0.0742606	8.16111	4.13081	0.0421092	0.300467
	CCNT2	ENSG00000082258.12	-0.106639	6.38464	4.12568	0.0422372	0.300698
	NDUFC1	ENSG00000109390.11	-0.186102	3.90984	4.12571	0.0422362	0.300698
	CCNB2	ENSG00000157456.7	0.173578	4.31995	4.1254	0.042244	0.300698
	HILPDA	ENSG00000135245.9	-0.244327	4.02333	4.12191	0.0423314	0.300722
	NCALD	ENSG00000104490.17	0.133607	5.29343	4.12116	0.04235	0.300722
	ARRDC1	ENSG00000197070.13	0.165446	4.5418	4.12243	0.0423183	0.300722
	SGSM3	ENSG00000100359.20	0.122727	5.47944	4.11814	0.0424257	0.301017
	HK1	ENSG00000156515.21	0.0791729	7.48351	4.11595	0.0424806	0.301164
	IRF2BPL	ENSG00000119669.4	0.112455	5.92695	4.11118	0.0426007	0.301772
	C11orf31	ENSG00000211450.9	0.172759	4.34184	4.10798	0.0426812	0.302091
	SOD1	ENSG00000142168.14	-0.0879896	6.93068	4.10667	0.0427144	0.302091
	ALG13	ENSG00000101901.10	-0.165253	4.68044	4.10437	0.0427724	0.302258
	KLHL6	ENSG00000172578.11	0.143082	5.3576	4.10062	0.0428674	0.302686
	SMURF2	ENSG00000108854.15	0.105876	6.04396	4.09783	0.0429383	0.302944
	PNPLA8	ENSG00000135241.16	-0.126104	5.31226	4.09404	0.0430346	0.30338
	PYGO2	ENSG00000163348.3	-0.105035	6.10558	4.08989	0.0431404	0.303883
	SLC30A1	ENSG00000170385.9	-0.134983	5.92105	4.08676	0.0432204	0.303913
	ZFP36L2	ENSG00000152518.6	-0.0901107	9.85958	4.08402	0.0432907	0.303913
	HMGA1	ENSG00000137309.19	0.0941162	7.17882	4.08461	0.0432755	0.303913
	COMMD6	ENSG00000188243.12	-0.183158	3.96746	4.08297	0.0433175	0.303913
	PLEKHF1	ENSG00000166289.5	0.145581	4.95613	4.08533	0.0432569	0.303913
	MYO9B	ENSG00000099331.13	0.0673714	9.35254	4.08113	0.0433645	0.304001
	BBX	ENSG00000114439.18	0.0943393	6.44788	4.06698	0.0437293	0.305715
	NETO2	ENSG00000171208.9	0.156329	4.69117	4.06753	0.0437151	0.305715
	SAMD10	ENSG00000130590.13	0.149677	4.73651	4.06823	0.0436971	0.305715
	PGK1	ENSG00000102144.13	-0.0735131	9.18405	4.06626	0.043748	0.305715
	SKAP1	ENSG00000141293.15	0.0895472	6.70501	4.06245	0.0438468	0.306162
	NDUFV3	ENSG00000160194.17	0.149201	4.88936	4.05565	0.0440239	0.307155
	TBC1D1	ENSG00000065882.15	0.106834	5.77723	4.04961	0.0441815	0.30801
	LENG8	ENSG00000167615.16	0.0745171	8.69721	4.04195	0.0443826	0.309167
	MTF2	ENSG00000143033.17	-0.107983	5.87617	4.03568	0.0445477	0.30956
	AAK1	ENSG00000115977.18	0.0767664	8.14483	4.03497	0.0445665	0.30956
	ABHD5	ENSG00000011198.7	-0.160449	4.58237	4.02519	0.0448255	0.30956
	DCAF16	ENSG00000163257.10	-0.118535	5.72812	4.02385	0.0448612	0.30956
	MSH3	ENSG00000113318.9	0.151055	4.77462	4.03688	0.0445161	0.30956
	CPEB4	ENSG00000113742.12	0.119418	5.51615	4.03321	0.044613	0.30956
	FAM45A	ENSG00000119979.15	0.164984	4.76852	4.02523	0.0448244	0.30956
	SLC35C1	ENSG00000181830.8	0.168157	4.83746	4.02616	0.0447999	0.30956
	DDB2	ENSG00000134574.11	0.0940583	6.9897	4.02979	0.0447035	0.30956
	KLRK1	ENSG00000213809.8	-0.210538	3.52904	4.02857	0.0447359	0.30956
	SOCS3	ENSG00000184557.4	-0.115499	5.62627	4.02741	0.0447667	0.30956
	YIF1B	ENSG00000167645.16	0.207511	3.54618	4.02438	0.044847	0.30956
	MED8	ENSG00000159479.16	0.141099	4.9594	4.00824	0.0452785	0.31195
	RPS27A	ENSG00000143947.12	-0.0730171	8.80147	4.00858	0.0452692	0.31195
	HMGXB4	ENSG00000100281.13	-0.106229	6.0763	4.00686	0.0453154	0.31196
	HINT3	ENSG00000111911.6	-0.186207	3.92951	4.00303	0.0454185	0.312181
	ADAM9	ENSG00000168615.11	-0.127801	5.00027	4.00318	0.0454144	0.312181
	CRELD2	ENSG00000184164.14	-0.128276	5.58576	4.00097	0.0454742	0.31232
	HIST1H2AH	ENSG00000274997.1	0.108595	6.44008	3.99913	0.0455239	0.312417
	NAA60	ENSG00000122390.17	0.120567	5.65218	3.99364	0.0456724	0.313192
	ITK	ENSG00000113263.12	-0.0684528	9.17416	3.98332	0.045953	0.314871
	TCEB3	ENSG00000011007.12	-0.0941768	6.64219	3.98021	0.0460379	0.315207
	PPM1D	ENSG00000170836.11	-0.13093	5.1437	3.97811	0.0460954	0.315355
	CD164	ENSG00000135535.14	-0.0793341	7.21816	3.97405	0.0462064	0.315656
	GPAA1	ENSG00000197858.10	0.125679	5.39484	3.97258	0.0462469	0.315656
	IFT27	ENSG00000100360.14	0.226169	3.60587	3.97263	0.0462455	0.315656
	ANP32A	ENSG00000140350.15	0.0794575	7.36769	3.96817	0.0463681	0.316065
	CC2D1A	ENSG00000132024.17	0.120124	5.77577	3.96778	0.0463787	0.316065
	DDHD2	ENSG00000085788.13	-0.113275	5.80536	3.96613	0.0464243	0.316131
	RNF5	ENSG00000204308.7	0.146648	4.67957	3.96361	0.0464939	0.31636
	AAAS	ENSG00000094914.12	0.172921	4.40192	3.95576	0.0467112	0.317593
	PLEKHO1	ENSG00000023902.13	0.0760558	7.67792	3.95045	0.046859	0.318352
	RHOH	ENSG00000168421.12	-0.0845184	7.16263	3.94801	0.0469269	0.318567
	CD52	ENSG00000169442.8	0.080944	8.02886	3.94495	0.0470123	0.318609
	DNAL1	ENSG00000119661.14	0.201165	3.76639	3.94535	0.0470009	0.318609
	GABPB1	ENSG00000104064.16	-0.0848875	7.02015	3.9439	0.0470417	0.318609
	RECQL5	ENSG00000108469.14	-0.159738	4.48881	3.94175	0.0471018	0.31877
	LMCD1	ENSG00000071282.11	-0.259091	3.18664	3.93308	0.0473452	0.320172
	TMEM217	ENSG00000172738.11	-0.21234	3.52309	3.92203	0.0476574	0.321579
	ATP2A2	ENSG00000174437.16	-0.0676825	8.61373	3.9225	0.0476439	0.321579
	B4GALT5	ENSG00000158470.5	-0.0728502	8.29688	3.92183	0.047663	0.321579
	FAM228B	ENSG00000219626.8	0.233798	3.2422	3.91546	0.0478438	0.322552
	SCAF1	ENSG00000126461.14	0.0957994	6.45132	3.91058	0.047983	0.323242
	ITM2C	ENSG00000135916.15	0.238698	3.345	3.90474	0.0481501	0.32349
	ATF6B	ENSG00000213676.10	-0.087815	6.53802	3.90317	0.0481951	0.32349
	PPP1CA	ENSG00000172531.14	0.0853927	6.9827	3.90287	0.0482037	0.32349
	ERCC4	ENSG00000175595.14	0.20092	3.71124	3.90489	0.0481458	0.32349
	NDUFV2	ENSG00000178127.12	-0.134678	5.12531	3.90317	0.0481951	0.32349
	SP140L	ENSG00000185404.16	0.101717	6.13948	3.89879	0.0483209	0.32403
	SLAMF7	ENSG00000026751.16	0.0686175	8.35562	3.89579	0.0484073	0.324172
	TMEM156	ENSG00000121895.7	-0.207412	3.7047	3.89422	0.0484526	0.324172
	AACS	ENSG00000081760.16	-0.119603	5.65116	3.89535	0.04842	0.324172
	CABIN1	ENSG00000099991.16	0.0785184	7.82677	3.8921	0.0485139	0.324335
	FLYWCH1	ENSG00000059122.16	0.0996333	6.06821	3.88678	0.0486677	0.325117
	CSGALNACT1	ENSG00000147408.14	-0.121275	5.65027	3.88406	0.0487465	0.325396
	GSKIP	ENSG00000100744.14	0.167601	4.38019	3.87905	0.0488923	0.326121
	DNAJB4	ENSG00000162616.8	-0.194919	4.04125	3.87625	0.0489739	0.326418
	PABPC4	ENSG00000090621.13	-0.0844596	7.03816	3.87253	0.0490825	0.326476
	FAM111A	ENSG00000166801.15	0.108701	5.8221	3.87217	0.049093	0.326476
	GNA15	ENSG00000060558.3	-0.0898915	8.94618	3.87214	0.0490939	0.326476
	JAKMIP1	ENSG00000152969.16	0.114885	6.12067	3.86658	0.0492568	0.326819
	ARL6IP1	ENSG00000170540.14	-0.0844809	7.02664	3.86723	0.0492377	0.326819
	SLC16A13	ENSG00000174327.6	0.22202	3.4369	3.869	0.049186	0.326819
	BAK1	ENSG00000030110.12	-0.122909	5.6577	3.8622	0.0493856	0.327415
	E2F8	ENSG00000129173.12	0.18157	3.99234	3.86099	0.0494211	0.327415
	PRUNE	ENSG00000143363.15	0.158113	4.54729	3.8524	0.0496748	0.3286
	ASPM	ENSG00000066279.16	0.0924336	6.40637	3.85352	0.0496416	0.3286
	SDCCAG3	ENSG00000165689.16	0.124558	5.22672	3.84923	0.049769	0.328976
	ITPKB	ENSG00000143772.9	-0.0841969	6.79444	3.84489	0.0498978	0.329239
	DIP2B	ENSG00000066084.12	0.0744958	7.85729	3.84411	0.049921	0.329239
	ATG101	ENSG00000123395.14	-0.152524	4.80432	3.84546	0.0498808	0.329239
	IL17RB	ENSG00000056736.9	-0.0970609	6.25462	3.84101	0.0500133	0.329601
	PSMD14	ENSG00000115233.11	0.092172	6.56189	3.83869	0.0500827	0.329811
	DAPK2	ENSG00000035664.11	0.201293	4.25814	3.83531	0.0501836	0.330228
	FAM13A	ENSG00000138640.14	-0.132679	5.11904	3.83311	0.0502498	0.330417
	USP47	ENSG00000170242.17	-0.0846849	7.43997	3.83148	0.0502984	0.330489
	NABP1	ENSG00000173559.12	-0.10023	7.32788	3.82692	0.0504354	0.331142
	ANAPC13	ENSG00000129055.12	0.208866	3.74122	3.82291	0.0505563	0.331689
	STRAP	ENSG00000023734.10	-0.0954468	6.70324	3.814	0.0508259	0.333209
	LIPA	ENSG00000107798.17	-0.133021	5.07588	3.80753	0.0510227	0.33425
	EXT1	ENSG00000182197.10	-0.127249	5.15876	3.80485	0.0511045	0.334288
	ARHGEF1	ENSG00000076928.17	0.0762047	9.5768	3.80552	0.0510838	0.334288
	TAGAP	ENSG00000164691.16	-0.0694503	8.09895	3.79809	0.0513112	0.335391
	CPOX	ENSG00000080819.6	0.0838479	6.90189	3.79559	0.0513878	0.335393
	UQCC1	ENSG00000101019.21	0.156353	4.77574	3.7965	0.0513599	0.335393
	SF3A2	ENSG00000104897.9	0.0979224	6.74064	3.79285	0.0514721	0.335694
	CDK9	ENSG00000136807.11	0.0921346	6.567	3.78994	0.0515614	0.335967
	ZNRF1	ENSG00000186187.11	0.22319	3.49138	3.789	0.0515903	0.335967
	RARS2	ENSG00000146282.17	-0.132199	5.08941	3.78773	0.0516295	0.335974
	CASP10	ENSG00000003400.14	-0.113978	5.25174	3.78262	0.0517876	0.336743
	MYL12A	ENSG00000101608.12	0.0739512	8.12568	3.78143	0.0518242	0.336743
	SRF	ENSG00000112658.7	0.090113	7.04689	3.77547	0.0520092	0.337486
	FAM122A	ENSG00000187866.7	0.119885	5.44353	3.77459	0.0520366	0.337486
	PPP1R12A	ENSG00000058272.15	0.0697126	7.97387	3.77404	0.0520537	0.337486
	FBXL6	ENSG00000182325.10	0.191906	4.14085	3.76976	0.0521871	0.338084
	GPR68	ENSG00000119714.10	0.0852697	7.64887	3.76862	0.0522228	0.338084
	USP4	ENSG00000114316.12	-0.0828114	7.05021	3.75675	0.0525948	0.338387
	RUFY3	ENSG00000018189.12	0.202376	3.75756	3.75892	0.0525264	0.338387
	MAST4	ENSG00000069020.18	-0.0743537	7.80802	3.76325	0.0523905	0.338387
	PRIM2	ENSG00000146143.17	-0.185013	3.8464	3.76059	0.0524742	0.338387
	CEP162	ENSG00000135315.11	0.233532	3.30715	3.75579	0.0526249	0.338387
	RASGRP2	ENSG00000068831.18	0.143538	4.77875	3.75891	0.0525267	0.338387
	SSH1	ENSG00000084112.14	-0.0660167	8.59046	3.75488	0.0526536	0.338387
	BATF	ENSG00000156127.6	0.108462	6.12027	3.75912	0.0525203	0.338387
	TRAPPC2L	ENSG00000167515.10	-0.150494	4.58349	3.75808	0.0525528	0.338387
	OGFOD3	ENSG00000181396.12	-0.18699	3.94894	3.75486	0.0526541	0.338387
	BICD2	ENSG00000185963.13	0.091221	6.79814	3.75226	0.0527361	0.338666
	CD28	ENSG00000178562.17	-0.131495	5.22123	3.74737	0.0528907	0.339411
	FAM129A	ENSG00000135842.16	-0.0650411	9.9417	3.74064	0.053104	0.339788
	EPT1	ENSG00000138018.17	-0.101363	6.16328	3.74198	0.0530615	0.339788
	SNRNP200	ENSG00000144028.14	-0.0664605	9.19771	3.7407	0.0531022	0.339788
	MARK2	ENSG00000072518.20	0.0864653	6.91889	3.7435	0.0530133	0.339788
	NCOA7	ENSG00000111912.18	-0.0983164	5.93065	3.73108	0.0534088	0.340928
	PRMT3	ENSG00000185238.12	-0.151427	4.7021	3.73031	0.0534335	0.340928
	JMJD6	ENSG00000070495.14	-0.0792953	7.17344	3.73075	0.0534194	0.340928
	TTPAL	ENSG00000124120.10	-0.101519	6.16062	3.7302	0.0534371	0.340928
	CACNB3	ENSG00000167535.7	-0.175452	4.10389	3.72625	0.0535636	0.341487
	AGTRAP	ENSG00000177674.15	0.225421	3.54642	3.72246	0.0536852	0.341872
	HACD4	ENSG00000188921.13	0.217379	3.51765	3.72074	0.0537405	0.341872
	KIAA0368	ENSG00000136813.14	0.0710273	8.22575	3.72138	0.0537199	0.341872
	EGR1	ENSG00000120738.7	0.0919197	6.70558	3.71443	0.053944	0.342211
	DCTN6	ENSG00000104671.7	-0.200805	3.83306	3.71686	0.0538656	0.342211
	CDK16	ENSG00000102225.15	-0.0868627	6.509	3.71426	0.0539494	0.342211
	UBL4A	ENSG00000102178.12	0.136519	5.08236	3.7161	0.0538899	0.342211
	TOR1B	ENSG00000136816.15	-0.114621	5.62316	3.70821	0.0541455	0.342397
	WIBG	ENSG00000170473.16	0.161895	4.5485	3.71054	0.05407	0.342397
	MPRIP	ENSG00000133030.19	0.0705193	7.85842	3.70735	0.0541732	0.342397
	KDELR1	ENSG00000105438.8	0.10961	5.79172	3.70773	0.0541609	0.342397
	GABPA	ENSG00000154727.10	0.118031	5.45613	3.70928	0.0541108	0.342397
	KIAA1468	ENSG00000134444.13	-0.0917949	6.68551	3.70493	0.054252	0.342648
	CENPO	ENSG00000138092.10	0.112151	5.68282	3.69717	0.0545049	0.343999
	PPP2R1B	ENSG00000137713.15	-0.106973	5.77402	3.69256	0.0546557	0.344456
	MZF1	ENSG00000099326.8	0.148366	4.72267	3.69304	0.05464	0.344456
	RBM4B	ENSG00000173914.11	-0.177676	4.00832	3.69103	0.0547057	0.344525
	NCOA1	ENSG00000084676.15	0.0787677	7.18074	3.68921	0.0547657	0.344527
	APOBEC3G	ENSG00000239713.7	0.0620688	9.48774	3.68864	0.0547844	0.344527
	ICMT	ENSG00000116237.15	0.113816	5.7123	3.6788	0.0551086	0.345674
	RHOU	ENSG00000116574.5	0.168924	4.84847	3.68019	0.0550627	0.345674
	IL10RA	ENSG00000110324.9	-0.0619453	9.98575	3.6776	0.055148	0.345674
	RPL3	ENSG00000100316.15	-0.0647403	9.73617	3.67762	0.0551476	0.345674
	DKC1	ENSG00000130826.15	0.107711	6.01999	3.67714	0.0551633	0.345674
	LONRF1	ENSG00000154359.12	-0.166911	4.35625	3.67336	0.0552886	0.345721
	JAK2	ENSG00000096968.12	0.120421	5.70797	3.67338	0.0552881	0.345721
	WDR24	ENSG00000127580.15	0.17623	4.16497	3.67491	0.0552373	0.345721
	TCIRG1	ENSG00000110719.9	0.0986248	6.7425	3.66899	0.0554336	0.346154
	SLCO4A1	ENSG00000101187.15	-0.132541	5.1659	3.66891	0.0554366	0.346154
	HIST1H2AB	ENSG00000278463.1	0.154368	5.13797	3.66513	0.0555622	0.346201
	TANGO6	ENSG00000103047.7	0.129367	5.46848	3.66593	0.0555357	0.346201
	RNF213	ENSG00000173821.19	0.0653268	12.0828	3.66606	0.0555313	0.346201
	PHF20L1	ENSG00000129292.20	-0.0805882	7.22159	3.65615	0.0558626	0.347827
	PANK4	ENSG00000157881.13	0.104187	5.78902	3.6478	0.0561434	0.348343
	UXS1	ENSG00000115652.14	-0.0947836	6.05912	3.64989	0.0560728	0.348343
	CD86	ENSG00000114013.15	-0.208521	3.67334	3.64886	0.0561076	0.348343
	HIP1R	ENSG00000130787.13	-0.125801	5.35993	3.65093	0.0560379	0.348343
	MKL2	ENSG00000186260.16	0.196399	4.20274	3.64784	0.0561419	0.348343
	UBE2E3	ENSG00000170035.15	-0.116292	5.50392	3.6403	0.0563968	0.349305
	APEH	ENSG00000164062.12	-0.111347	5.57045	3.634	0.0566106	0.349305
	BRAF	ENSG00000157764.12	-0.0807766	7.48778	3.63468	0.0565876	0.349305
	CEP83	ENSG00000173588.14	-0.137423	4.94725	3.6315	0.0566956	0.349305
	HSPH1	ENSG00000120694.19	-0.0682853	9.55852	3.63334	0.056633	0.349305
	TEX30	ENSG00000151287.16	-0.235502	3.17938	3.63241	0.0566646	0.349305
	ATXN2L	ENSG00000168488.18	0.067721	8.55927	3.63826	0.0564659	0.349305
	ATXN1L	ENSG00000224470.7	-0.0717019	7.79254	3.63407	0.0566082	0.349305
	HEATR9	ENSG00000270379.5	0.142625	5.32002	3.63694	0.0565105	0.349305
	MRPL54	ENSG00000183617.4	0.15445	4.42863	3.64066	0.0563847	0.349305
	XRCC2	ENSG00000196584.2	0.248938	3.18079	3.6256	0.0568969	0.349811
	FAM35A	ENSG00000122376.11	-0.111938	5.65199	3.62661	0.0568625	0.349811
	PLA2G6	ENSG00000184381.18	0.134508	4.84481	3.62712	0.056845	0.349811
	ZYG11B	ENSG00000162378.12	0.151425	4.50825	3.62226	0.0570114	0.35027
	SETD2	ENSG00000181555.19	-0.070421	8.38007	3.61873	0.0571326	0.350424
	RBAK	ENSG00000146587.17	-0.117554	5.34203	3.61804	0.057156	0.350424
	RPL10	ENSG00000147403.16	-0.0706661	9.80977	3.6184	0.0571438	0.350424
	MBD3	ENSG00000071655.17	0.161547	4.97342	3.61647	0.0572102	0.350512
	PNO1	ENSG00000115946.7	-0.164058	4.17098	3.61214	0.0573591	0.35118
	HUS1	ENSG00000136273.11	-0.121469	5.36151	3.6053	0.0575958	0.352145
	TMTC1	ENSG00000133687.15	0.134904	5.24811	3.60527	0.0575968	0.352145
	GAB2	ENSG00000033327.12	-0.0676595	8.47192	3.60098	0.0577456	0.35281
	NUP62	ENSG00000213024.10	0.089067	6.46915	3.5993	0.0578039	0.35292
	RNF207	ENSG00000158286.12	0.219324	3.45231	3.59796	0.0578506	0.352961
	PAFAH2	ENSG00000158006.13	-0.16533	4.19536	3.58948	0.0581465	0.354044
	FCF1	ENSG00000119616.11	0.125877	5.05303	3.58826	0.0581891	0.354044
	AMDHD2	ENSG00000162066.14	0.169962	4.22113	3.58835	0.0581859	0.354044
	RHOT1	ENSG00000126858.16	0.158474	4.93949	3.58904	0.0581617	0.354044
	VAMP3	ENSG00000049245.12	-0.12774	5.18582	3.57988	0.0584834	0.354296
	HSPE1	ENSG00000115541.10	-0.119961	5.29862	3.57833	0.0585379	0.354296
	RPS6KA5	ENSG00000100784.9	0.0913184	6.41675	3.57792	0.0585526	0.354296
	TUBG1	ENSG00000131462.7	0.156704	4.31551	3.57955	0.0584949	0.354296
	DHX40	ENSG00000108406.9	-0.105414	5.57902	3.5836	0.0583524	0.354296
	ZNF526	ENSG00000167625.10	0.156277	4.89735	3.57892	0.0585172	0.354296
	GINS1	ENSG00000101003.9	0.19764	3.64023	3.57826	0.0585404	0.354296
	HM13	ENSG00000101294.16	-0.0876675	6.37934	3.57905	0.0585126	0.354296
	KBTBD2	ENSG00000170852.10	-0.0814335	6.71962	3.56951	0.0588496	0.355848
	NSD1	ENSG00000165671.18	0.0694432	7.87851	3.55592	0.0593334	0.358527
	TMUB2	ENSG00000168591.15	-0.131151	5.0568	3.55414	0.0593972	0.358666
	HAUS3	ENSG00000214367.7	-0.123637	5.22928	3.55159	0.0594883	0.358822
	PACS1	ENSG00000175115.11	0.079836	7.00781	3.55114	0.0595046	0.358822
	FAM133B	ENSG00000234545.7	-0.13454	4.82055	3.54743	0.0596379	0.359379
	SYMPK	ENSG00000125755.18	0.087067	7.0663	3.54413	0.0597567	0.359849
	IQGAP1	ENSG00000140575.12	0.0628006	9.97891	3.54218	0.0598267	0.360024
	GALNT2	ENSG00000143641.9	-0.103335	5.85329	3.53779	0.0599854	0.360227
	CCDC150	ENSG00000144395.17	-0.201508	3.43612	3.53581	0.060057	0.360227
	CXCL8	ENSG00000169429.10	-0.164555	4.20929	3.53775	0.0599867	0.360227
	MTAP	ENSG00000099810.18	-0.236036	3.30472	3.53423	0.0601144	0.360227
	CORO1B	ENSG00000172725.13	0.192837	3.80985	3.53878	0.0599494	0.360227
	PIH1D1	ENSG00000104872.10	-0.111015	5.51387	3.53333	0.060147	0.360227
	ZNF74	ENSG00000185252.17	0.221358	3.26014	3.53372	0.0601327	0.360227
	LDAH	ENSG00000118961.14	0.206411	3.47918	3.52286	0.060528	0.360789
	GLTSCR1L	ENSG00000112624.12	0.102785	6.34551	3.52416	0.0604805	0.360789
	TTYH3	ENSG00000136295.14	-0.105204	5.98147	3.52857	0.0603197	0.360789
	PLCB3	ENSG00000149782.11	0.155221	4.47219	3.52701	0.0603767	0.360789
	SP1	ENSG00000185591.9	0.083636	6.68739	3.52554	0.0604302	0.360789
	WDR90	ENSG00000161996.17	0.125181	5.62325	3.52722	0.0603688	0.360789
	VAT1	ENSG00000108828.15	-0.19393	4.15082	3.52376	0.0604951	0.360789
	CDC23	ENSG00000094880.10	-0.125931	5.21318	3.51846	0.0606889	0.361259
	FTO	ENSG00000140718.18	-0.111167	5.4747	3.51906	0.060667	0.361259
	HIST1H2AC	ENSG00000180573.9	0.0857403	7.08686	3.51554	0.0607958	0.361277
	OAS2	ENSG00000111335.12	0.0917923	6.13282	3.51432	0.0608407	0.361277
	MYO1C	ENSG00000197879.14	0.110204	5.65599	3.51412	0.0608481	0.361277
	TRIM28	ENSG00000130726.11	-0.0761231	8.05606	3.5139	0.0608561	0.361277
	RAB7A	ENSG00000075785.12	0.0821005	7.59678	3.50966	0.0610119	0.361713
	USP32	ENSG00000170832.12	0.0880575	6.27052	3.51049	0.0609812	0.361713
	WDR47	ENSG00000085433.15	-0.103484	5.75969	3.50474	0.0611936	0.362066
	SNX25	ENSG00000109762.15	-0.112505	5.67052	3.50558	0.0611626	0.362066
	KRBA1	ENSG00000133619.17	-0.233056	3.21806	3.5047	0.0611948	0.362066
	MOAP1	ENSG00000165943.4	-0.124767	5.47577	3.49592	0.0615201	0.363746
	ZNF12	ENSG00000164631.18	-0.105507	5.75878	3.49354	0.0616087	0.363909
	PEG10	ENSG00000242265.5	-0.195879	3.6489	3.49296	0.0616305	0.363909
	RIN3	ENSG00000100599.15	0.0920969	6.51677	3.48855	0.0617947	0.363942
	SLC7A6OS	ENSG00000103061.11	-0.100469	5.99542	3.48868	0.0617897	0.363942
	NAPG	ENSG00000134265.12	-0.0991692	5.8084	3.48981	0.0617476	0.363942
	PAF1	ENSG00000006712.14	-0.086569	6.42232	3.48837	0.0618014	0.363942
	EIF2AK2	ENSG00000055332.16	0.0846761	6.48921	3.4819	0.0620435	0.364879
	PDS5B	ENSG00000083642.18	-0.0881188	6.52903	3.48257	0.0620182	0.364879
	DUSP11	ENSG00000144048.10	-0.11701	5.50627	3.47842	0.0621743	0.364916
	SPTY2D1	ENSG00000179119.14	-0.0831336	7.08895	3.47989	0.062119	0.364916
	TAB1	ENSG00000100324.13	0.135005	4.77759	3.47871	0.0621632	0.364916
	ARMC10	ENSG00000170632.13	-0.216556	3.60002	3.47637	0.062251	0.365123
	RHBDD2	ENSG00000005486.16	-0.104746	6.65188	3.47474	0.0623124	0.36524
	EIF3J	ENSG00000104131.12	-0.0829422	6.75039	3.46613	0.0626377	0.366902
	CINP	ENSG00000100865.14	0.145987	4.55337	3.46288	0.0627608	0.367378
	GATAD2B	ENSG00000143614.7	0.0719652	8.44624	3.45773	0.0629567	0.367791
	UBAC2	ENSG00000134882.15	0.131888	4.78748	3.45853	0.0629264	0.367791
	NFKBIA	ENSG00000100906.10	0.0642852	8.80749	3.4597	0.0628819	0.367791
	NUSAP1	ENSG00000137804.12	0.0849852	6.77094	3.45514	0.0630555	0.368124
	RAB9A	ENSG00000123595.6	-0.20848	3.44748	3.45116	0.0632073	0.368765
	HMGXB3	ENSG00000113716.12	-0.0847144	6.69757	3.44665	0.06338	0.369528
	ZNF624	ENSG00000197566.9	-0.193006	3.7968	3.44282	0.0635272	0.369896
	NDUFB11	ENSG00000147123.10	-0.122165	5.20223	3.44299	0.0635208	0.369896
	TRAF3IP1	ENSG00000204104.11	-0.193619	3.97032	3.439	0.0636743	0.369938
	NISCH	ENSG00000010322.15	0.0845866	6.59144	3.43675	0.0637612	0.369938
	AHNAK	ENSG00000124942.13	0.0635474	13.6327	3.43633	0.0637773	0.369938
	EML3	ENSG00000149499.11	0.0869657	6.65852	3.43608	0.0637868	0.369938
	SNRPF	ENSG00000139343.10	0.15338	4.69677	3.43653	0.0637695	0.369938
	HOXB3	ENSG00000120093.11	0.142468	4.4695	3.43791	0.0637161	0.369938
	ZNF345	ENSG00000251247.9	0.210583	3.4567	3.4322	0.0639368	0.370564
	RLTPR	ENSG00000159753.13	0.0896763	6.95044	3.43037	0.0640076	0.37073
	ANKDD1A	ENSG00000166839.16	0.142361	4.72327	3.42615	0.0641716	0.371435
	DARS	ENSG00000115866.10	0.0937715	6.06116	3.42103	0.0643708	0.372099
	CAMTA2	ENSG00000108509.20	0.0852334	6.49169	3.42151	0.0643522	0.372099
	GBP5	ENSG00000154451.14	0.0807026	7.10192	3.41093	0.0647658	0.372912
	MYEOV2	ENSG00000172428.10	0.181228	3.90424	3.41346	0.0646669	0.372912
	C12orf29	ENSG00000133641.17	0.183877	3.82987	3.41182	0.0647311	0.372912
	PCNX	ENSG00000100731.15	0.0768041	7.61212	3.41469	0.0646185	0.372912
	CASC3	ENSG00000108349.14	-0.0722061	7.53751	3.41614	0.0645619	0.372912
	SLC35E1	ENSG00000127526.13	-0.0895188	6.61531	3.41214	0.0647185	0.372912
	SLC39A1	ENSG00000143570.17	0.175581	4.13358	3.40732	0.0649078	0.373401
	PEAK1	ENSG00000173517.10	0.104913	5.83756	3.40661	0.0649356	0.373401
	RNF216	ENSG00000011275.18	0.0833453	6.92988	3.40354	0.0650568	0.373853
	SRP9	ENSG00000143742.12	-0.124424	5.36933	3.40077	0.065166	0.374237
	RP11-231C14.4	ENSG00000169203.16	0.251064	2.9773	3.39745	0.0652973	0.374746
	TBCE	ENSG00000116957.12	-0.164985	4.12868	3.39395	0.065436	0.375297
	HIP1	ENSG00000127946.16	0.209997	3.48034	3.38625	0.0657424	0.376809
	PARP16	ENSG00000138617.14	-0.155877	4.42971	3.38378	0.0658411	0.377003
	CDR2	ENSG00000140743.7	-0.09962	5.79568	3.38325	0.0658619	0.377003
	SURF4	ENSG00000148248.13	-0.0667394	8.82886	3.3759	0.0661563	0.378442
	LYRM7	ENSG00000186687.15	-0.18166	3.68041	3.37455	0.0662108	0.378507
	PKD2	ENSG00000118762.7	0.118691	5.34806	3.36637	0.0665404	0.379697
	CDC37	ENSG00000105401.6	-0.0723432	7.78275	3.36617	0.0665484	0.379697
	KIF4A	ENSG00000090889.11	0.147076	4.87741	3.36655	0.0665329	0.379697
	HBP1	ENSG00000105856.13	-0.0823594	6.93644	3.3624	0.0667008	0.379701
	MT2A	ENSG00000125148.6	-0.157527	5.02942	3.36188	0.0667217	0.379701
	ECH1	ENSG00000104823.8	0.151344	4.82367	3.36392	0.0666391	0.379701
	GTSE1	ENSG00000075218.18	0.135773	4.99955	3.36279	0.0666851	0.379701
	SYPL1	ENSG00000008282.7	-0.164172	4.14711	3.36024	0.0667883	0.379834
	FLNA	ENSG00000196924.14	-0.0661203	12.1404	3.35845	0.066861	0.380002
	BNIP3	ENSG00000176171.11	-0.201939	3.59546	3.35615	0.0669543	0.380196
	PYGB	ENSG00000100994.11	-0.0861587	6.52649	3.35548	0.0669816	0.380196
	DGKH	ENSG00000102780.16	0.0938104	6.62944	3.35369	0.0670546	0.380365
	MTF1	ENSG00000188786.9	-0.0918167	6.18236	3.35018	0.0671977	0.380441
	CD83	ENSG00000112149.9	-0.120944	5.28906	3.35122	0.0671551	0.380441
	ADGRG5	ENSG00000159618.15	-0.118128	5.26158	3.3506	0.0671804	0.380441
	ANK3	ENSG00000151150.20	0.109791	7.37509	3.34909	0.0672423	0.380449
	NRROS	ENSG00000174004.5	-0.154971	4.51296	3.34735	0.0673131	0.380604
	SERAC1	ENSG00000122335.13	-0.159444	4.35284	3.34351	0.0674705	0.381005
	LPCAT4	ENSG00000176454.13	0.120123	5.24762	3.34444	0.0674325	0.381005
	ZNF217	ENSG00000171940.13	-0.0776427	8.01045	3.34117	0.0675665	0.381302
	BMI1	ENSG00000168283.13	-0.167863	4.21052	3.33722	0.0677288	0.381973
	PDE4DIP	ENSG00000178104.19	0.103488	6.03077	3.3356	0.0677958	0.382106
	ATF2	ENSG00000115966.16	0.076569	7.1616	3.32939	0.0680521	0.382453
	CDV3	ENSG00000091527.15	-0.06585	8.45345	3.32904	0.0680666	0.382453
	PCYOX1L	ENSG00000145882.10	0.175012	4.27323	3.331	0.0679855	0.382453
	KIAA1429	ENSG00000164944.11	0.0822311	6.82085	3.32885	0.0680746	0.382453
	ACAP1	ENSG00000072818.11	0.065471	8.66721	3.32997	0.0680281	0.382453
	STARD9	ENSG00000159433.11	0.0960385	6.57204	3.32759	0.0681268	0.382501
	SFXN1	ENSG00000164466.12	0.0705741	7.42707	3.32634	0.0681785	0.382547
	RPL9	ENSG00000163682.15	-0.0834068	8.11853	3.31861	0.0684998	0.383861
	GMEB2	ENSG00000101216.10	0.104365	5.58389	3.31935	0.0684691	0.383861
	MAP4	ENSG00000047849.21	0.0683234	8.63047	3.3141	0.0686881	0.384182
	MASTL	ENSG00000120539.14	-0.106393	5.55635	3.31474	0.068661	0.384182
	ADCY7	ENSG00000121281.12	0.0656043	8.38622	3.31465	0.0686651	0.384182
	DHDDS	ENSG00000117682.16	-0.110141	5.79439	3.30947	0.0688817	0.384606
	TUSC2	ENSG00000114383.9	-0.145404	4.63219	3.30887	0.068907	0.384606
	STX18	ENSG00000168818.9	0.109571	5.29284	3.30743	0.0689674	0.384606
	POLK	ENSG00000122008.15	0.11871	5.73989	3.30707	0.0689825	0.384606
	AP5S1	ENSG00000125843.10	0.184156	3.98838	3.3073	0.0689725	0.384606
	MYSM1	ENSG00000162601.9	-0.0827867	6.81864	3.30567	0.0690412	0.384606
	DNAJB11	ENSG00000090520.10	-0.089033	6.47792	3.30499	0.06907	0.384606
	SMC6	ENSG00000163029.15	0.109803	5.47955	3.30286	0.0691595	0.384618
	ATP6V1C1	ENSG00000155097.11	0.125303	5.04896	3.30329	0.0691414	0.384618
	TMEM263	ENSG00000151135.9	-0.120552	4.90439	3.30164	0.0692109	0.38466
	RPS6KA1	ENSG00000117676.13	0.081519	6.82191	3.30015	0.0692735	0.384765
	TBC1D10B	ENSG00000169221.13	0.0812847	6.67847	3.29789	0.0693689	0.384847
	RNMTL1	ENSG00000171861.10	-0.15093	4.32277	3.29773	0.0693756	0.384847
	DNM1L	ENSG00000087470.17	-0.0830875	6.48778	3.29376	0.0695436	0.38505
	XPO6	ENSG00000169180.11	-0.0716264	7.83913	3.2944	0.0695166	0.38505
	SUN2	ENSG00000100242.15	0.0708601	9.39576	3.29558	0.0694666	0.38505
	ZNHIT6	ENSG00000117174.10	0.143327	4.74374	3.28558	0.0698911	0.386488
	FAS	ENSG00000026103.19	0.0702339	7.71674	3.28593	0.0698761	0.386488
	METAP2	ENSG00000111142.13	0.0920771	6.07027	3.28319	0.0699928	0.386807
	MAGOH	ENSG00000162385.10	-0.140988	4.58777	3.27728	0.0702452	0.386957
	KLHL20	ENSG00000076321.10	-0.11248	5.32913	3.27931	0.0701582	0.386957
	IRF2	ENSG00000168310.10	0.0850285	6.33228	3.27538	0.0703267	0.386957
	SRSF3	ENSG00000112081.16	-0.0650762	8.45151	3.27432	0.0703719	0.386957
	DNAAF5	ENSG00000164818.15	0.154763	4.46051	3.27438	0.0703697	0.386957
	POMZP3	ENSG00000146707.14	-0.200175	3.46171	3.27436	0.0703703	0.386957
	CD6	ENSG00000013725.14	-0.072968	7.90623	3.28072	0.0700981	0.386957
	RPS17	ENSG00000182774.10	-0.0722332	7.94771	3.27735	0.0702425	0.386957
	FAF1	ENSG00000185104.19	0.107513	5.55991	3.27082	0.0705225	0.387518
	ZNF574	ENSG00000105732.11	0.153693	4.59274	3.2699	0.0705619	0.387518
	LRRC8B	ENSG00000197147.12	-0.104528	5.57273	3.26654	0.0707068	0.387752
	ATP5I	ENSG00000169020.9	-0.143629	4.68527	3.26584	0.0707368	0.387752
	MRRF	ENSG00000148187.17	-0.133475	4.83853	3.26593	0.0707328	0.387752
	RAB8B	ENSG00000166128.12	-0.0773975	7.55936	3.26401	0.0708158	0.387944
	GNAI3	ENSG00000065135.8	-0.0700317	7.60222	3.26166	0.0709172	0.388257
	PTMS	ENSG00000159335.15	0.106436	6.33495	3.25848	0.071055	0.388528
	RPAIN	ENSG00000129197.14	-0.104672	5.81048	3.25904	0.0710306	0.388528
	SNRK	ENSG00000163788.13	-0.0825095	7.48628	3.25657	0.071138	0.388548
	PCYT1A	ENSG00000161217.11	0.0728473	7.33353	3.25636	0.0711469	0.388548
	GCLM	ENSG00000023909.9	-0.0959421	5.97	3.24847	0.0714902	0.389484
	AC253572.1	ENSG00000278882.1	-0.197601	3.527	3.24935	0.0714519	0.389484
	CSNK1G3	ENSG00000151292.17	-0.0923798	6.20248	3.24739	0.0715372	0.389484
	SCAF8	ENSG00000213079.9	-0.0764266	7.31202	3.24733	0.0715397	0.389484
	ZNF567	ENSG00000189042.13	-0.161602	4.15765	3.24797	0.0715119	0.389484
	CERS6	ENSG00000172292.14	0.0971214	6.02517	3.24603	0.0715968	0.389554
	MYO9A	ENSG00000066933.15	0.100589	6.15205	3.23957	0.0718795	0.390127
	NAGPA	ENSG00000103174.11	0.203359	3.58797	3.24039	0.0718436	0.390127
	PRMT2	ENSG00000160310.16	0.0831657	6.93621	3.23999	0.0718611	0.390127
	RPL39	ENSG00000198918.7	-0.0767556	8.06345	3.24251	0.0717505	0.390127
	MGEA5	ENSG00000198408.13	-0.0666018	8.89779	3.23801	0.071948	0.390258
	KIF1B	ENSG00000054523.16	-0.0957869	6.38384	3.23586	0.0720425	0.390329
	CCRL2	ENSG00000121797.9	-0.207255	3.3511	3.23569	0.0720499	0.390329
	RBMXL1	ENSG00000213516.9	-0.122531	4.9322	3.23351	0.0721458	0.390455
	RAB37	ENSG00000172794.19	0.127365	4.86861	3.23315	0.0721619	0.390455
	ZKSCAN8	ENSG00000198315.10	-0.0797478	6.90676	3.23172	0.0722248	0.390517
	RASGEF1A	ENSG00000198915.11	0.177667	3.95591	3.23088	0.072262	0.390517
	NRIP3	ENSG00000175352.10	-0.148398	4.70378	3.22556	0.0724972	0.391547
	UGP2	ENSG00000169764.14	-0.0919724	6.53137	3.22298	0.0726113	0.391682
	HIST1H3H	ENSG00000278828.1	0.0991993	7.25638	3.22318	0.0726023	0.391682
	PAM	ENSG00000145730.20	-0.0914668	6.25217	3.22108	0.0726956	0.391897
	TRAM2	ENSG00000065308.4	-0.14183	4.64379	3.21831	0.0728187	0.39232
	SNRNP27	ENSG00000124380.10	0.137898	4.44353	3.21566	0.0729367	0.392685
	TRIM4	ENSG00000146833.15	-0.121259	4.87043	3.21479	0.0729758	0.392685
	MKNK1	ENSG00000079277.19	0.0981486	5.82467	3.21028	0.0731771	0.392822
	ANLN	ENSG00000011426.10	0.120423	5.45855	3.21123	0.0731345	0.392822
	MICU2	ENSG00000165487.13	-0.133413	4.66841	3.20922	0.0732245	0.392822
	SNX20	ENSG00000167208.14	0.0878004	6.75635	3.20953	0.0732105	0.392822
	ZNF136	ENSG00000196646.11	-0.139923	4.56082	3.21218	0.073092	0.392822
	NAA20	ENSG00000173418.11	-0.126736	4.97652	3.20659	0.0733424	0.393215
	BLZF1	ENSG00000117475.13	-0.0956918	6.02377	3.19566	0.073834	0.393813
	IL18RAP	ENSG00000115607.9	-0.128655	5.00804	3.19841	0.07371	0.393813
	MTX3	ENSG00000177034.14	0.105676	5.63129	3.19594	0.0738212	0.393813
	HIST1H3J	ENSG00000197153.4	0.134763	5.15626	3.20008	0.0736348	0.393813
	HLA-DRB1	ENSG00000196126.10	-0.0808565	6.80483	3.19764	0.0737447	0.393813
	PPP1R14B	ENSG00000173457.10	0.12096	5.16689	3.1982	0.0737195	0.393813
	KATNBL1	ENSG00000134152.10	-0.141426	4.69655	3.19927	0.0736711	0.393813
	P2RX5	ENSG00000083454.21	-0.184644	3.44343	3.19516	0.0738567	0.393813
	ASPSCR1	ENSG00000169696.15	0.192423	4.01783	3.19866	0.0736987	0.393813
	HIST1H3I	ENSG00000275379.1	0.0902739	6.41923	3.19262	0.0739714	0.394186
	NSUN4	ENSG00000117481.10	-0.12961	5.00615	3.18957	0.0741093	0.394443
	STAT1	ENSG00000115415.18	0.0751211	6.96511	3.18969	0.074104	0.394443
	TMEM181	ENSG00000146433.8	-0.089647	6.249	3.18694	0.0742291	0.394841
	NOC2L	ENSG00000188976.10	0.0875005	6.2968	3.18424	0.0743517	0.39513
	RPS27	ENSG00000177954.11	-0.068181	9.09785	3.18278	0.0744182	0.39513
	TELO2	ENSG00000100726.14	0.148447	4.60916	3.18287	0.0744138	0.39513
	CPT2	ENSG00000157184.5	0.190429	3.67315	3.17408	0.0748155	0.395142
	TMEM206	ENSG00000065600.12	-0.171547	3.81949	3.17846	0.0746152	0.395142
	HINT1	ENSG00000169567.11	0.0854279	6.80024	3.17482	0.0747815	0.395142
	UBN2	ENSG00000157741.14	-0.0834558	6.38925	3.17238	0.0748934	0.395142
	UBR5	ENSG00000104517.12	0.0646749	8.87515	3.17641	0.0747085	0.395142
	COG6	ENSG00000133103.16	-0.166873	4.15926	3.17551	0.07475	0.395142
	KIAA0556	ENSG00000047578.12	0.115744	5.60849	3.17192	0.0749144	0.395142
	FHOD1	ENSG00000135723.13	0.0859719	6.878	3.17248	0.0748884	0.395142
	TMC6	ENSG00000141524.15	0.072985	7.45746	3.18162	0.074471	0.395142
	TSHZ1	ENSG00000179981.9	0.0948853	5.95733	3.17463	0.0747903	0.395142
	ETHE1	ENSG00000105755.7	-0.17436	3.77502	3.17596	0.0747292	0.395142
	CREB3L2	ENSG00000182158.14	-0.0933001	6.40549	3.16903	0.075047	0.395604
	RRAGC	ENSG00000116954.7	0.150771	4.58312	3.16669	0.0751546	0.395934
	ENDOV	ENSG00000173818.16	-0.201942	3.85644	3.16297	0.0753259	0.396599
	ZBTB8OS	ENSG00000176261.15	0.145478	4.32029	3.16006	0.0754605	0.39707
	RNF103	ENSG00000239305.6	-0.0976614	5.64326	3.15618	0.0756401	0.397649
	RPN1	ENSG00000163902.11	-0.0714823	7.69044	3.15564	0.0756649	0.397649
	MLEC	ENSG00000110917.7	-0.080428	6.46843	3.15476	0.075706	0.397649
	PHTF2	ENSG00000006576.16	0.0803539	6.80579	3.15049	0.0759044	0.398453
	GLYCTK	ENSG00000168237.17	0.164848	4.23911	3.14406	0.0762037	0.399455
	CDKN1B	ENSG00000111276.10	-0.0703347	7.45046	3.1425	0.076277	0.399455
	BCL2	ENSG00000171791.11	-0.0803005	7.45644	3.14484	0.0761673	0.399455
	MT-ATP8	ENSG00000228253.1	0.160893	8.08456	3.14279	0.0762635	0.399455
	ZNF512B	ENSG00000196700.7	0.111376	5.77194	3.13785	0.0764944	0.400355
	TMEM260	ENSG00000070269.13	-0.181012	3.93198	3.13381	0.0766845	0.401112
	PPAT	ENSG00000128059.8	-0.191061	3.67327	3.13205	0.0767673	0.401307
	PHACTR2	ENSG00000112419.14	-0.175473	3.92208	3.12906	0.0769082	0.401566
	ZNF428	ENSG00000131116.11	-0.184748	3.79181	3.12994	0.0768663	0.401566
	RNF214	ENSG00000167257.10	0.156597	4.20265	3.12771	0.0769717	0.401659
	ROCK2	ENSG00000134318.13	0.0929261	6.41079	3.12633	0.0770369	0.401761
	PEX10	ENSG00000157911.9	-0.201229	3.29986	3.1046	0.0780716	0.403573
	MTFR1L	ENSG00000117640.17	0.147592	4.2522	3.11685	0.0774866	0.403573
	CLASP2	ENSG00000163539.15	-0.0942265	6.22645	3.10496	0.0780542	0.403573
	KIAA0922	ENSG00000121210.15	0.121611	4.87715	3.11612	0.0775212	0.403573
	IL7R	ENSG00000168685.14	-0.235373	3.10235	3.11036	0.0777957	0.403573
	FAM53C	ENSG00000120709.10	-0.0878661	6.54746	3.11606	0.0775241	0.403573
	HLA-DRA	ENSG00000204287.13	-0.0713097	8.74915	3.11361	0.0776405	0.403573
	MFHAS1	ENSG00000147324.10	0.0593866	8.86097	3.10485	0.0780592	0.403573
	TMEM138	ENSG00000149483.11	-0.131778	4.88574	3.11068	0.0777804	0.403573
	ZBTB44	ENSG00000196323.11	0.0796257	6.81385	3.11025	0.0778012	0.403573
	ZMYM2	ENSG00000121741.16	-0.0871975	7.10244	3.11117	0.077757	0.403573
	FKBP3	ENSG00000100442.10	0.152964	4.52292	3.10603	0.0780031	0.403573
	CENPT	ENSG00000102901.12	0.111831	5.26848	3.10458	0.0780723	0.403573
	SIRPG	ENSG00000089012.14	-0.0903705	6.24131	3.11358	0.0776421	0.403573
	SMARCB1	ENSG00000099956.17	0.092242	6.14864	3.1089	0.0778656	0.403573
	IFITM2	ENSG00000185201.16	-0.0897752	6.42632	3.10247	0.0781735	0.403858
	LITAF	ENSG00000189067.12	-0.0699039	7.70884	3.10007	0.0782887	0.404216
	TATDN2	ENSG00000157014.10	0.0990527	5.89711	3.0961	0.0784799	0.404248
	EIF4A2	ENSG00000156976.14	-0.0666614	8.15539	3.0939	0.0785864	0.404248
	CCNG1	ENSG00000113328.18	-0.102805	5.72755	3.09162	0.0786963	0.404248
	PAG1	ENSG00000076641.4	0.0604209	8.99265	3.08947	0.0788004	0.404248
	MTA2	ENSG00000149480.6	0.0696713	7.28546	3.09053	0.078749	0.404248
	DHRS1	ENSG00000157379.13	-0.164269	3.88694	3.09011	0.0787696	0.404248
	CSNK1G1	ENSG00000169118.15	0.0833558	6.69124	3.09776	0.0784002	0.404248
	HAGH	ENSG00000063854.12	0.145379	4.6498	3.09073	0.0787396	0.404248
	ZBTB4	ENSG00000174282.11	0.0777432	7.02222	3.09488	0.0785388	0.404248
	SBNO2	ENSG00000064932.15	0.0836549	6.8684	3.09172	0.0786916	0.404248
	ZNF43	ENSG00000198521.11	-0.211442	3.1779	3.09156	0.0786994	0.404248
	FNDC3B	ENSG00000075420.12	0.0659739	7.75397	3.0872	0.0789104	0.404341
	ARHGAP27	ENSG00000159314.11	0.0951147	6.05612	3.08757	0.0788927	0.404341
	GFOD1	ENSG00000145990.10	-0.0812047	6.52895	3.083	0.0791147	0.405152
	EXOC3	ENSG00000180104.15	0.0824638	6.76865	3.08078	0.0792226	0.405469
	ABCD3	ENSG00000117528.11	0.164154	4.18014	3.07944	0.0792877	0.405566
	PIGU	ENSG00000101464.10	-0.215883	3.1912	3.0744	0.0795338	0.406588
	MRPS9	ENSG00000135972.8	0.172604	3.87547	3.07171	0.0796656	0.407026
	RPL17	ENSG00000265681.6	-0.177199	3.77245	3.07042	0.0797288	0.407112
	C9orf69	ENSG00000238227.7	0.108158	5.7576	3.0641	0.0800393	0.40846
	TTF2	ENSG00000116830.11	-0.0881919	7.02048	3.06259	0.0801141	0.408493
	MVP	ENSG00000013364.18	0.0833984	7.06529	3.06209	0.0801385	0.408493
	SHARPIN	ENSG00000179526.16	0.139424	4.50678	3.05838	0.0803216	0.409189
	CTSK	ENSG00000143387.12	0.169707	3.77742	3.05558	0.08046	0.409657
	ARHGAP30	ENSG00000186517.13	0.0619693	9.13205	3.0463	0.0809211	0.409821
	TTC37	ENSG00000198677.10	0.0962619	5.81211	3.04999	0.0807375	0.409821
	BUB3	ENSG00000154473.17	-0.0701245	7.41026	3.04745	0.0808639	0.409821
	ILK	ENSG00000166333.13	0.072154	7.08167	3.0456	0.0809564	0.409821
	SNRPN	ENSG00000128739.20	-0.185063	3.61702	3.05317	0.0805797	0.409821
	METTL9	ENSG00000197006.13	-0.0921347	5.94881	3.05036	0.080719	0.409821
	TMEM208	ENSG00000168701.18	0.16614	4.06581	3.04373	0.0810495	0.409821
	HEXIM1	ENSG00000186834.3	0.0701303	7.87457	3.04624	0.0809241	0.409821
	PRR11	ENSG00000068489.12	0.156959	4.48016	3.05014	0.0807301	0.409821
	SMARCA4	ENSG00000127616.17	0.0680961	7.51269	3.04355	0.0810584	0.409821
	ZNF473	ENSG00000142528.15	-0.140785	4.7397	3.04276	0.0810977	0.409821
	ZCCHC3	ENSG00000247315.3	0.0974336	5.88443	3.04345	0.0810634	0.409821
	DESI1	ENSG00000100418.7	0.0861694	6.40356	3.05077	0.0806988	0.409821
	ATL2	ENSG00000119787.13	0.12276	4.95714	3.04016	0.0812281	0.41021
	NT5DC1	ENSG00000178425.13	-0.177472	3.98076	3.03936	0.081268	0.41021
	HSPA4	ENSG00000170606.13	0.0705684	7.61811	3.03762	0.0813553	0.410415
	SUCO	ENSG00000094975.13	-0.0843718	6.38496	3.03151	0.0816619	0.411725
	WDR48	ENSG00000114742.13	-0.0768838	6.7812	3.02934	0.0817714	0.411806
	AP3B1	ENSG00000132842.13	0.0866883	6.48226	3.03008	0.0817339	0.411806
	IFNAR2	ENSG00000159110.19	0.081389	6.77256	3.02783	0.0818474	0.411953
	FAM3C	ENSG00000196937.10	0.0754818	6.87294	3.0235	0.082066	0.412461
	NEK6	ENSG00000119408.16	0.129002	4.90131	3.02305	0.082089	0.412461
	DRAM1	ENSG00000136048.13	-0.161596	4.35597	3.02486	0.0819974	0.412461
	ARHGAP9	ENSG00000123329.17	-0.0618705	8.49745	3.01925	0.0822816	0.412722
	ZNF714	ENSG00000160352.15	0.179356	3.56072	3.02096	0.0821948	0.412722
	IFT52	ENSG00000101052.12	-0.153385	4.17275	3.01948	0.0822696	0.412722
	HIST3H2A	ENSG00000181218.5	0.122412	4.78463	3.01519	0.082488	0.413521
	ARHGAP11A	ENSG00000198826.10	0.0932507	5.87301	3.0138	0.0825588	0.41364
	POMK	ENSG00000185900.9	-0.138609	4.79868	3.00995	0.0827547	0.414092
	DENND4C	ENSG00000137145.20	0.0712451	7.36455	3.01008	0.0827482	0.414092
	UFM1	ENSG00000120686.11	-0.10051	5.69274	3.00926	0.0827901	0.414092
	LEMD2	ENSG00000161904.11	0.0864328	6.50455	3.0076	0.0828747	0.414279
	P4HB	ENSG00000185624.14	-0.0603344	8.69971	3.00431	0.0830433	0.414886
	ARL3	ENSG00000138175.8	0.172238	3.68861	3.00296	0.0831126	0.414997
	RP9	ENSG00000164610.8	-0.193019	3.5471	3.00013	0.0832576	0.415288
	CTDSP2	ENSG00000175215.9	0.0664616	7.54327	2.99998	0.0832654	0.415288
	LRRC41	ENSG00000132128.16	-0.0860326	6.01452	2.99474	0.0835352	0.416398
	CASP9	ENSG00000132906.17	-0.151087	4.19463	2.98821	0.0838728	0.416952
	MB21D1	ENSG00000164430.15	0.0943976	5.84213	2.98801	0.0838832	0.416952
	RAB11FIP4	ENSG00000131242.15	-0.128073	5.13698	2.98891	0.0838367	0.416952
	MCOLN1	ENSG00000090674.15	-0.196068	3.49449	2.98811	0.0838778	0.416952
	PHKA1	ENSG00000067177.14	-0.164467	3.88737	2.98997	0.0837818	0.416952
	SH2D3A	ENSG00000125731.12	0.159129	4.31495	2.98521	0.0840283	0.417437
	ADPRHL2	ENSG00000116863.10	0.125465	4.73796	2.98237	0.0841761	0.417452
	COX6A1	ENSG00000111775.2	-0.106762	5.33453	2.9815	0.0842212	0.417452
	TRAPPC10	ENSG00000160218.12	-0.0643281	7.60959	2.98276	0.0841556	0.417452
	LIMK2	ENSG00000182541.17	0.098962	5.57946	2.98184	0.0842036	0.417452
	INPP5D	ENSG00000168918.13	0.0614536	8.39368	2.97642	0.0844862	0.41853
	FBXO45	ENSG00000174013.7	0.114441	5.13841	2.97527	0.0845461	0.418591
	DPP4	ENSG00000197635.9	-0.0610746	8.57606	2.97359	0.0846338	0.41879
	ABHD17B	ENSG00000107362.13	-0.107973	5.28686	2.9629	0.0851949	0.421329
	HSPA8	ENSG00000109971.13	-0.0596306	11.1017	2.9589	0.085406	0.421837
	SCAMP2	ENSG00000140497.16	0.0758849	6.88017	2.95732	0.0854893	0.421837
	RPS6KA3	ENSG00000177189.12	0.0725074	6.92841	2.95743	0.0854839	0.421837
	CD99L2	ENSG00000102181.19	0.12209	4.84299	2.95828	0.0854386	0.421837
	ZAP70	ENSG00000115085.13	0.0670591	8.0419	2.95615	0.0855514	0.421906
	TNFRSF1B	ENSG00000028137.16	-0.0709867	9.56691	2.95231	0.0857551	0.422438
	CYHR1	ENSG00000187954.12	0.108672	5.26364	2.95259	0.08574	0.422438
	FBXO21	ENSG00000135108.14	-0.0936606	5.80985	2.95009	0.0858728	0.422781
	ZNF791	ENSG00000173875.13	-0.0949685	5.8538	2.94871	0.0859461	0.422905
	SAMD1	ENSG00000141858.11	0.138995	4.41501	2.94634	0.0860725	0.42329
	THBS3	ENSG00000169231.13	0.156848	4.53073	2.94222	0.0862921	0.424133
	TBC1D2B	ENSG00000167202.11	0.0649973	8.26983	2.93944	0.0864408	0.424627
	SH3BP1	ENSG00000100092.20	0.0918754	6.46143	2.93789	0.0865238	0.424797
	BBS4	ENSG00000140463.13	-0.201512	3.25803	2.93656	0.0865948	0.424909
	CDK17	ENSG00000059758.7	-0.0691193	7.29703	2.93521	0.0866674	0.425028
	NT5C	ENSG00000125458.6	0.157136	4.0779	2.93227	0.0868251	0.425564
	DCAF17	ENSG00000115827.13	-0.133247	4.66884	2.93099	0.0868944	0.425667
	EMP3	ENSG00000142227.10	0.0839217	7.30451	2.92553	0.0871888	0.426871
	MTMR10	ENSG00000166912.16	-0.0957053	5.8848	2.91991	0.0874929	0.427955
	POLG2	ENSG00000256525.6	0.160204	4.3791	2.91964	0.0875074	0.427955
	EEF1A1	ENSG00000156508.17	-0.0638393	12.1274	2.91626	0.0876907	0.428562
	SNX8	ENSG00000106266.8	0.17531	3.7317	2.91377	0.0878264	0.428562
	C8orf33	ENSG00000182307.12	-0.121389	4.95865	2.91553	0.0877308	0.428562
	DOCK8	ENSG00000107099.15	0.0601184	9.30169	2.91411	0.0878078	0.428562
	TIMM50	ENSG00000105197.10	0.115859	5.02415	2.91239	0.0879013	0.42869
	NASP	ENSG00000132780.16	-0.0731752	7.1614	2.90642	0.0882274	0.430041
	RPL11	ENSG00000142676.12	-0.0654287	8.56999	2.90461	0.0883266	0.430181
	TUBB2A	ENSG00000137267.5	-0.177202	3.55841	2.90411	0.0883539	0.430181
	ERCC6L2	ENSG00000182150.15	0.0943342	5.79145	2.90068	0.088542	0.430859
	PLXNC1	ENSG00000136040.8	-0.0755594	6.67828	2.89773	0.0887041	0.431409
	ZMIZ1	ENSG00000108175.16	0.0691871	8.2953	2.89464	0.0888744	0.431991
	SMAD7	ENSG00000101665.8	0.0837431	6.3701	2.89378	0.0889221	0.431991
	QTRTD1	ENSG00000151576.10	-0.102893	5.45524	2.89093	0.0890797	0.432495
	LAMTOR3	ENSG00000109270.12	-0.120475	4.731	2.88974	0.0891453	0.432495
	PNPLA6	ENSG00000032444.15	-0.072011	7.02609	2.88924	0.0891731	0.432495
	VPS18	ENSG00000104142.10	-0.0966259	5.72656	2.88696	0.089299	0.432628
	DERL2	ENSG00000072849.10	-0.113332	5.2821	2.88726	0.0892825	0.432628
	FKBP4	ENSG00000004478.7	-0.0771957	7.34958	2.88453	0.0894341	0.432806
	ZNF649	ENSG00000198093.10	-0.191902	3.4314	2.88466	0.0894272	0.432806
	LMBRD2	ENSG00000164187.6	0.153117	4.28178	2.87796	0.0897998	0.434098
	IKZF4	ENSG00000123411.14	0.0760124	6.70947	2.87874	0.0897564	0.434098
	GCC2	ENSG00000135968.19	-0.0841442	6.75695	2.8749	0.0899706	0.434124
	ACSL1	ENSG00000151726.13	-0.072624	6.83965	2.87371	0.090037	0.434124
	RAB1B	ENSG00000174903.14	0.0806832	7.56613	2.87658	0.0898765	0.434124
	SUDS3	ENSG00000111707.11	0.0869973	6.05221	2.87503	0.0899633	0.434124
	MYDGF	ENSG00000074842.7	-0.102132	5.50741	2.87345	0.0900519	0.434124
	S1PR1	ENSG00000170989.8	0.1073	5.53851	2.86976	0.0902586	0.434684
	RYBP	ENSG00000163602.9	-0.0706532	7.04962	2.86708	0.0904087	0.434684
	ERI1	ENSG00000104626.14	0.0801646	6.62878	2.86833	0.0903388	0.434684
	SPPL3	ENSG00000157837.15	-0.0967811	5.85058	2.86697	0.090415	0.434684
	C14orf159	ENSG00000133943.20	0.0980372	5.7061	2.86724	0.0903996	0.434684
	TICRR	ENSG00000140534.13	0.137293	4.56217	2.86528	0.0905097	0.434902
	SUPT16H	ENSG00000092201.9	0.0645201	7.62494	2.8629	0.0906441	0.435309
	MINA	ENSG00000170854.17	0.114404	5.22746	2.8605	0.0907791	0.43572
	ZNF852	ENSG00000178917.14	0.171811	3.73142	2.85868	0.0908821	0.435821
	XPO5	ENSG00000124571.17	0.0700341	7.01604	2.8575	0.0909488	0.435821
	EXOSC6	ENSG00000223496.2	0.0918545	6.0621	2.85818	0.0909101	0.435821
	SPON2	ENSG00000159674.11	-0.192674	3.31058	2.85577	0.0910467	0.435977
	TRIP11	ENSG00000100815.12	0.0966806	5.79337	2.85517	0.0910805	0.435977
	TTC27	ENSG00000018699.11	0.166729	4.01731	2.85289	0.0912099	0.436122
	MLLT6	ENSG00000275023.4	0.0572059	9.12826	2.85306	0.0912004	0.436122
	PRPF3	ENSG00000117360.12	-0.0822319	6.62343	2.84946	0.0914047	0.436185
	HLA-B	ENSG00000234745.9	-0.0587563	11.2135	2.84568	0.0916196	0.436185
	EXOSC2	ENSG00000130713.15	-0.114638	5.11924	2.84843	0.0914632	0.436185
	WNK1	ENSG00000060237.16	0.0596047	9.73826	2.84626	0.0915869	0.436185
	ENO2	ENSG00000111674.8	0.0793407	7.24722	2.84655	0.0915702	0.436185
	KLHL28	ENSG00000179454.13	-0.092866	5.8061	2.84654	0.0915709	0.436185
	FLII	ENSG00000177731.15	0.067305	7.54804	2.84836	0.0914671	0.436185
	RLIM	ENSG00000131263.12	-0.0750374	7.00193	2.84679	0.0915566	0.436185
	KIF1C	ENSG00000129250.11	0.1182	5.83653	2.84163	0.0918512	0.437051
	ZFPM1	ENSG00000179588.8	0.0924195	5.90673	2.83859	0.0920248	0.43764
	CCNL1	ENSG00000163660.11	-0.0637278	7.97663	2.83502	0.0922296	0.43814
	ALDOA	ENSG00000149925.16	-0.071831	8.92014	2.83542	0.0922068	0.43814
	RPL6	ENSG00000089009.15	-0.0633725	8.64005	2.82839	0.0926109	0.439715
	HLA-DOA	ENSG00000204252.12	-0.137595	4.62013	2.82611	0.0927427	0.440083
	TDRD3	ENSG00000083544.13	0.129907	4.48812	2.82532	0.0927885	0.440083
	RPL7A	ENSG00000148303.16	-0.0612275	9.33616	2.82351	0.0928931	0.440341
	STX8	ENSG00000170310.14	0.200936	3.28895	2.81837	0.093191	0.441516
	SDHB	ENSG00000117118.9	0.110889	5.16573	2.81178	0.0935743	0.441667
	MYNN	ENSG00000085274.15	-0.108369	5.18431	2.81622	0.0933157	0.441667
	PLA2G12A	ENSG00000123739.10	-0.203737	3.24532	2.81371	0.0934621	0.441667
	AZIN1	ENSG00000155096.13	-0.069507	7.57325	2.81295	0.0935062	0.441667
	PSMC3	ENSG00000165916.8	0.0774368	6.54094	2.81246	0.0935346	0.441667
	OS9	ENSG00000135506.15	-0.0644328	7.65977	2.81291	0.0935085	0.441667
	ZNF431	ENSG00000196705.8	-0.111232	5.07291	2.81254	0.0935304	0.441667
	ANKRD40	ENSG00000154945.6	0.0827997	6.3987	2.80996	0.0936806	0.441931
	PNN	ENSG00000100941.8	0.0654298	7.85956	2.80878	0.0937495	0.442019
	BCOR	ENSG00000183337.16	0.0646666	8.59197	2.80788	0.0938022	0.442031
	USPL1	ENSG00000132952.11	0.09389	5.82253	2.80583	0.0939224	0.442124
	LPAR6	ENSG00000139679.15	0.0864892	6.54811	2.80597	0.0939143	0.442124
	WRNIP1	ENSG00000124535.15	0.0945662	5.8963	2.80413	0.0940216	0.442354
	CITED2	ENSG00000164442.9	0.0820033	6.7638	2.80295	0.0940912	0.442445
	ZSCAN22	ENSG00000182318.5	0.112639	5.10595	2.80162	0.094169	0.442574
	ZNF101	ENSG00000181896.11	0.101123	5.48528	2.79561	0.094523	0.444001
	SKA2	ENSG00000182628.12	0.141376	4.48	2.7941	0.0946116	0.44418
	PPOX	ENSG00000143224.17	0.154833	4.40523	2.79263	0.0946985	0.444351
	MRPL42	ENSG00000198015.12	0.112898	5.08762	2.79077	0.0948088	0.444631
	TMC8	ENSG00000167895.14	0.0699016	7.93031	2.78954	0.0948816	0.444735
	KIAA0196	ENSG00000164961.15	0.0836612	6.21878	2.78645	0.0950649	0.445357
	DNAJB12	ENSG00000148719.14	0.086638	6.28944	2.78457	0.0951762	0.445408
	MAP4K2	ENSG00000168067.11	0.0919596	5.7171	2.78387	0.0952181	0.445408
	SNRPA	ENSG00000077312.8	0.105157	5.6096	2.7837	0.0952277	0.445408
	GPS2	ENSG00000132522.15	0.173512	3.52575	2.77634	0.0956666	0.447224
	KCMF1	ENSG00000176407.17	0.0740619	6.50673	2.76881	0.0961174	0.447449
	JAKMIP2	ENSG00000176049.15	0.182671	3.89056	2.77353	0.0958346	0.447449
	BOD1	ENSG00000145919.10	-0.147281	4.08484	2.76578	0.0962996	0.447449
	CLK4	ENSG00000113240.12	-0.0967965	5.78662	2.77433	0.0957865	0.447449
	HIST1H3G	ENSG00000273983.1	0.109506	6.93925	2.76586	0.0962949	0.447449
	ECD	ENSG00000122882.10	-0.0873808	5.90832	2.76907	0.0961021	0.447449
	CCDC85B	ENSG00000175602.3	0.178842	4.05529	2.76955	0.096073	0.447449
	DYRK2	ENSG00000127334.10	0.0849973	6.08367	2.77183	0.0959366	0.447449
	ANKRD13A	ENSG00000076513.16	-0.0753529	6.49158	2.76744	0.0962001	0.447449
	UNC119B	ENSG00000175970.8	0.101649	5.27513	2.76513	0.0963389	0.447449
	RDH11	ENSG00000072042.12	-0.0876659	6.20078	2.76405	0.096404	0.447449
	PSMB6	ENSG00000142507.9	-0.0920862	5.82806	2.77294	0.0958697	0.447449
	UBB	ENSG00000170315.13	-0.0612855	9.22013	2.764	0.0964069	0.447449
	VPS16	ENSG00000215305.9	0.123324	5.13359	2.76367	0.0964268	0.447449
	ITGB7	ENSG00000139626.15	0.0616935	8.78981	2.75939	0.0966854	0.448412
	BRD7	ENSG00000166164.15	-0.0804787	6.65294	2.75768	0.0967887	0.448655
	AGAP6	ENSG00000204149.9	0.145314	4.54183	2.75638	0.0968669	0.448779
	TRPV2	ENSG00000187688.14	0.0799026	6.94043	2.75555	0.0969175	0.448779
	MUS81	ENSG00000172732.11	0.0898042	5.834	2.75041	0.0972297	0.449751
	PRR13	ENSG00000205352.10	-0.0980403	5.70864	2.75077	0.0972078	0.449751
	DLST	ENSG00000119689.14	-0.0671399	7.01691	2.7485	0.0973458	0.450051
	BCL9	ENSG00000116128.9	-0.102865	5.42605	2.74546	0.0975307	0.450111
	CENPC	ENSG00000145241.10	-0.0893766	6.535	2.74374	0.0976362	0.450111
	DDX60	ENSG00000137628.16	0.140424	4.67672	2.74184	0.0977521	0.450111
	TCERG1	ENSG00000113649.11	0.0745212	6.94636	2.7415	0.0977728	0.450111
	NUS1	ENSG00000153989.7	-0.0946305	5.49013	2.74175	0.0977576	0.450111
	RBM33	ENSG00000184863.10	0.060631	8.06319	2.74074	0.0978192	0.450111
	SUOX	ENSG00000139531.12	0.186305	3.4588	2.74447	0.0975916	0.450111
	VAPA	ENSG00000101558.13	-0.0735876	6.86462	2.74637	0.0974755	0.450111
	TRIP10	ENSG00000125733.17	0.134492	4.45823	2.74725	0.0974216	0.450111
	CEBPZ	ENSG00000115816.13	-0.0870632	6.19357	2.7357	0.0981283	0.451298
	CASP6	ENSG00000138794.9	0.187822	3.44835	2.73229	0.098338	0.451725
	FKBP2	ENSG00000173486.12	0.149417	4.0203	2.73206	0.0983526	0.451725
	CDK4	ENSG00000135446.16	0.119253	4.82259	2.73002	0.0984778	0.451725
	MESDC2	ENSG00000117899.10	0.0994236	5.70636	2.7302	0.098467	0.451725
	TRMT2A	ENSG00000099899.14	-0.122811	4.72731	2.73167	0.0983764	0.451725
	FAM76B	ENSG00000077458.12	-0.108085	5.02474	2.72505	0.0987851	0.452662
	PPP4C	ENSG00000149923.13	0.0792486	6.33663	2.72586	0.0987347	0.452662
	MRPS14	ENSG00000120333.4	-0.152825	3.86524	2.72353	0.0988792	0.452857
	PWWP2A	ENSG00000170234.12	-0.105379	5.2696	2.71988	0.0991055	0.453142
	TMEM30A	ENSG00000112697.15	0.0723438	6.63814	2.72144	0.0990085	0.453142
	BCLAF1	ENSG00000029363.15	-0.0661287	7.97918	2.72026	0.0990819	0.453142
	C16orf72	ENSG00000182831.11	-0.0622765	7.85382	2.71921	0.0991474	0.453142
	VKORC1L1	ENSG00000196715.5	0.110472	5.39871	2.71644	0.0993195	0.453693
	ZNF395	ENSG00000186918.13	-0.111788	7.39469	2.71359	0.0994968	0.454267
	MAP3K11	ENSG00000173327.7	0.0964833	6.29908	2.70519	0.100022	0.456081
	ULK1	ENSG00000177169.9	0.0980877	5.71637	2.70461	0.100058	0.456081
	CCL4L2	ENSG00000276070.4	-0.181391	3.35545	2.7045	0.100065	0.456081
	RUNDC1	ENSG00000198863.7	-0.096748	5.55869	2.70393	0.100102	0.456081
	EEF1B2	ENSG00000114942.13	-0.066876	7.33119	2.70262	0.100184	0.45622
	GPD2	ENSG00000115159.15	-0.136078	4.1616	2.69867	0.100432	0.456438
	ANXA6	ENSG00000197043.13	0.055636	9.27328	2.69898	0.100412	0.456438
	MEGF9	ENSG00000106780.8	0.09434	5.8965	2.69856	0.100439	0.456438
	XRCC1	ENSG00000073050.11	0.109348	5.181	2.70087	0.100294	0.456438
	PGD	ENSG00000142657.20	-0.0874596	6.17159	2.69374	0.100743	0.456947
	TXLNA	ENSG00000084652.15	0.0658818	7.5061	2.6938	0.100739	0.456947
	MSL2	ENSG00000174579.3	-0.0678051	7.22353	2.69267	0.100811	0.456947
	RIOK1	ENSG00000124784.8	-0.0905517	5.60463	2.6929	0.100796	0.456947
	COG4	ENSG00000103051.18	0.103757	5.4192	2.69363	0.10075	0.456947
	PSMD9	ENSG00000110801.13	-0.14656	4.19684	2.69154	0.100883	0.457036
	DOCK11	ENSG00000147251.15	0.067797	7.25756	2.68847	0.101077	0.45768
	GAPDH	ENSG00000111640.14	-0.0646775	11.4795	2.68444	0.101333	0.458605
	TFCP2	ENSG00000135457.9	0.101989	5.28225	2.68005	0.101613	0.459398
	NFATC1	ENSG00000131196.17	-0.14283	4.15674	2.68049	0.101584	0.459398
	TM7SF2	ENSG00000149809.14	-0.1935	3.19951	2.6779	0.10175	0.459547
	NOMO3	ENSG00000103226.17	-0.150497	4.32644	2.6785	0.101711	0.459547
	CD274	ENSG00000120217.13	-0.193465	3.3618	2.67482	0.101947	0.459753
	STK32C	ENSG00000165752.16	0.196786	3.50038	2.67473	0.101953	0.459753
	RECQL	ENSG00000004700.15	-0.080871	6.29717	2.6754	0.10191	0.459753
	BRI3	ENSG00000164713.9	0.117305	4.86271	2.67178	0.102142	0.460369
	CSTF2	ENSG00000101811.13	0.110324	5.30416	2.67084	0.102202	0.460406
	CD3D	ENSG00000167286.9	0.0651474	8.13074	2.66904	0.102317	0.460455
	SPATA33	ENSG00000167523.13	0.172538	3.80581	2.66963	0.10228	0.460455
	ANKMY1	ENSG00000144504.15	0.13977	4.73587	2.66682	0.10246	0.460862
	GZF1	ENSG00000125812.15	-0.107353	5.02762	2.66507	0.102573	0.461133
	LRRC58	ENSG00000163428.3	-0.0836681	5.99861	2.6632	0.102694	0.461205
	CREBZF	ENSG00000137504.13	-0.0799917	6.74738	2.66365	0.102665	0.461205
	FAM160B1	ENSG00000151553.14	-0.0754744	6.69716	2.65978	0.102915	0.461744
	GIT2	ENSG00000139436.20	0.063978	7.35708	2.65972	0.102919	0.461744
	NPRL2	ENSG00000114388.12	0.126255	4.54843	2.65272	0.103373	0.462312
	CHIC2	ENSG00000109220.10	-0.129695	4.44429	2.65368	0.10331	0.462312
	APBB1IP	ENSG00000077420.15	0.079736	6.41334	2.65353	0.10332	0.462312
	SPATS2	ENSG00000123352.17	0.140902	4.14688	2.65163	0.103444	0.462312
	XRCC3	ENSG00000126215.13	0.176542	3.54504	2.65129	0.103466	0.462312
	SIN3A	ENSG00000169375.15	0.0642221	7.73918	2.65669	0.103115	0.462312
	HOXB2	ENSG00000173917.10	0.115069	5.01635	2.65214	0.103411	0.462312
	REXO1	ENSG00000079313.11	0.070074	6.85997	2.65271	0.103374	0.462312
	AP2M1	ENSG00000161203.13	0.0702385	7.01016	2.64913	0.103607	0.462707
	FAM122C	ENSG00000156500.14	-0.198883	3.63069	2.64761	0.103706	0.462915
	EIF1AD	ENSG00000175376.8	0.0916837	5.5507	2.64574	0.103828	0.463224
	MFSD11	ENSG00000092931.11	0.115653	5.35616	2.64254	0.104037	0.463923
	RFX1	ENSG00000132005.8	0.0894767	6.30053	2.63951	0.104236	0.464572
	WDR26	ENSG00000162923.14	-0.0574169	8.47866	2.63699	0.104401	0.464603
	RNF38	ENSG00000137075.17	-0.0686771	7.21177	2.63858	0.104297	0.464603
	RTN3	ENSG00000133318.13	-0.0883285	6.1778	2.63725	0.104384	0.464603
	KLHL21	ENSG00000162413.16	-0.0660578	7.42456	2.62933	0.104906	0.464734
	TOMM40L	ENSG00000158882.12	-0.116829	4.98168	2.63005	0.104858	0.464734
	GCFC2	ENSG00000005436.13	-0.197685	3.24341	2.63447	0.104567	0.464734
	ST7	ENSG00000004866.18	0.193706	3.35279	2.63097	0.104797	0.464734
	MICALCL	ENSG00000133808.4	0.193201	3.27444	2.63509	0.104526	0.464734
	GTF3A	ENSG00000122034.12	0.0727436	6.75446	2.63184	0.10474	0.464734
	HIRIP3	ENSG00000149929.15	0.140696	4.42988	2.63287	0.104672	0.464734
	LSM12	ENSG00000161654.9	-0.132956	4.55025	2.63021	0.104848	0.464734
	SEC11C	ENSG00000166562.8	-0.101066	5.18753	2.63324	0.104648	0.464734
	SEPT9	ENSG00000184640.17	0.0598973	9.05158	2.62786	0.105003	0.464932
	GNB5	ENSG00000069966.18	-0.112148	4.85229	2.62647	0.105095	0.465103
	CD58	ENSG00000116815.15	-0.0913646	5.86113	2.62243	0.105363	0.465449
	IMPAD1	ENSG00000104331.8	-0.0753661	7.30075	2.62275	0.105342	0.465449
	CPSF6	ENSG00000111605.16	0.0713291	6.90518	2.6221	0.105385	0.465449
	PCED1A	ENSG00000132635.16	-0.150399	3.9137	2.62283	0.105337	0.465449
	USO1	ENSG00000138768.14	-0.0855755	5.86432	2.62097	0.10546	0.465547
	TGFBRAP1	ENSG00000135966.12	0.0949275	5.55845	2.61731	0.105704	0.466069
	PIGX	ENSG00000163964.13	-0.0994236	5.33304	2.61523	0.105842	0.466069
	PDP1	ENSG00000164951.15	-0.110639	5.05187	2.61669	0.105745	0.466069
	RPL36AL	ENSG00000165502.6	-0.068036	7.22379	2.61522	0.105843	0.466069
	ITM2A	ENSG00000078596.10	-0.0688145	7.66075	2.6168	0.105737	0.466069
[truncated: 17,799 more rows]
