# Supplementary material for: β‐Adrenergic Signaling Promotes Anti‐Tumor Immunity in TP53‐mutant Oral Squamous Cell Carcinoma
Source: Adv Sci (Weinh). 2026 Feb 10;13(35):e16859. doi: 10.1002/advs.202516859 (PMC13292172; doi:10.1002/advs.202516859)
Supplement: Supplementary file 6 — Supporting File: advs73623‐sup‐0006‐TableS6.xlsx. [file ADVS-13-e16859-s004.xlsx]

## Sheet: Upstream regulators
Pathway analysis	Upstream regulators - CMI.vs.CMV-treated T cells
	Master Regulator	Molecule Type	Participating regulators	Depth	Predicted Activation	Notes	Activation z-score	p-value of overlap	B-H corrected p-value	Network bias-corrected p-value	Target Molecules in Dataset	Causal network	Target-connected regulators	Downstream genes	Total #DEGs	% of DEGs
	CXCL10	cytokine	AKT (family),AKT1,CDC42,CXCL10,CXCR3,JNK (family),MAPK1,MEK (family),MMP9,PI3K (complex),PKA (complex),PTK2B,RAF1,RELA,RHOA	2	Activated		3.181	5.37e-28	2.21e-26	0.0007	AHRR,ANTXR2,AP3M2,AREG,ARG2,ARHGDIB,ATF3,ATP1B1,BACH2,BIRC2,BMF,CCR7,CEMIP2,CLK1,CREM,CRYBG1,CTLA4,DDIT4,DUSP2,DUSP4,DUSP5,EGR2,EPAS1,EZR,FGFR1,FOSL2,FOXO1,FOXO3,GALNT11,GFI1,GRAMD1B,GRK2,GZMB,HAVCR2,HGSNAT,HK2,HSPD1,IFITM1,IFNG,IL2RB,ITGA1,ITGAV,KLF10,LIFR,MAT2A,MCL1,MGAT4A,NAMPT,NDRG1,NEDD4,NFIL3,NFKB1,NINJ1,NOP58,NOTCH1,NR4A1,NR4A2,PDE4B,PDE4D,PLEC,POU2F2,PRDM1,PTPN6,PTTG1IP,RARA,RARG,RCAN3,RD…	95 (15)	15	95	498	0.19
	CXCR3	G-protein coupled receptor	AKT (family),CAMKII (complex),CASP3,CXCR3,EOMES,ERK (family),ERK1/2 (family),MAPK1,MEK (family),NADPH OXIDASE (complex),P38 MAPK (family),PI3K (complex),RAF1,SPI1,SRC,TBX21	2	Activated		3.839	1.6e-28	7.9e-27	0.0027	AREG,ARG2,ATF3,ATP1B1,BIRC2,BIRC3,BMF,BTG1,CAMK4,CCR7,CD55,CEMIP2,CLK1,CRYBG1,CXCR4,DDIT4,DUSP2,DUSP5,EIF2AK3,EPAS1,EZR,F2R,FGFR1,FOSL2,FOXO3,GALNT11,GFI1,GK,GRAMD1B,GZMB,HAVCR2,HGSNAT,HIC1,HK2,HPGD,ICOS,ID2,IFNG,IL12RB2,ITGA1,ITGA5,ITGAV,KLF10,LIFR,MGAT4A,MICAL2,NAMPT,NDRG1,NEDD4,NFIL3,NFKB1,NFKBIZ,NINJ1,NOP58,NOTCH1,NR4A1,ODC1,PLAU,PLEC,POU2F2,PRDM1,PTPN6,PTPRC,PTTG1IP,RARA,RCAN3,RDH10,RGS1,RUN…	98 (16)	16	98	498	0.2
	TNF	cytokine	TNF	1	Activated		5.409	1.04e-29	7.22e-28	0.0384	ABCD2,ABTB2,APOL2,ARHGDIB,ARID1A,ARID5B,ATF3,B4GALT1,BCL2L11,BIRC2,BIRC3,BPGM,BTG1,CCR7,CD5,CD55,CD69,CEMIP2,CLEC2D,CMIP,CREM,CTLA4,CXCR4,DDIT4,DUSP2,DUSP4,EGR2,ELK3,ETS2,FASLG,FGFR1,FLNB,FOSL2,FOXO1,FOXO3,FTH1,FYN,GBP2,GBP4,GLUL,GRK2,GSPT1,HIPK2,HIVEP1,HIVEP3,HK2,HPGD,HSPD1,ICOS,IFITM1,IFNG,IL21R,IL2RA,IL4R,IRF4,ITGA1,ITGA5,ITGAV,KIAA1671,KLF10,LIFR,LRIG1,MAP3K8,MAPK8,MAT2A,MCL1,METRNL,MYD88,NAM…	119 (1)	1	119	498	0.24
	IL6R	transmembrane receptor	AMPK (complex),CDK2,CEBPB,CREB1,ERK (family),ERK1/2 (family),FOXP3,IL6R,IL6ST,JAK1,JAK2,JNK (family),MAPK (family),MAPK1,NFKB (complex),P38 MAPK (family),PI3K (complex),PTGS2,PTK2,RELA,SHC1,SMAD2,SMAD3,SRC,STAT1,STAT3,TYK2	2	Activated		4.665	1.04e-31	1.53e-29	0.0007	AHRR,AP3M2,APOL2,AREG,ARG2,ARHGAP35,ARHGDIB,ARID5A,ATP10A,ATP1B1,B3GNT5,B4GALT1,BIRC2,BIRC3,BTG1,BUB1B,CAMK4,CD3G,CD55,CD69,CDC25B,CEMIP2,CHKA,CRYBG1,CSRNP1,CXCR6,DDIT4,DHCR7,DNMT3A,DUSP4,DUSP5,EEIG1,EIF2AK3,ELL2,EPAS1,EZR,F2R,FASLG,FOSL2,FOXO3,FTH1,GABARAPL1,GBP2,GBP4,GK,GLA,GNLY,GPR65,GRAMD1B,GSPT1,HAVCR2,HIVEP1,HK2,HPGD,ID2,IGSF9B,IL12RB2,IL2RA,ITGA5,ITGAV,JMY,KDM6B,KLF10,KPNA2,LAYN,LCP2,LIFR,…	134 (27)	27	134	498	0.27
	IL1RL1	transmembrane receptor	AP1 (complex),ERK (family),ERK1/2 (family),IL1RL1,IL33,IRAK4,JNK (family),MAP3K8,MAPK (family),MAPK8,MYD88,NFKB (complex),NFKB1,P38 MAPK (family),RELA,TLR4,TRAF6	2			0.853	9.7e-24	1.27e-22	0.0071	AHRR,AP3M2,ARFGAP3,ARG2,ARHGDIB,ARID5A,B3GNT5,BACH2,BMF,BTG1,CAST,CD55,CD69,CDC25B,CEMIP2,CREM,CSRNP1,DDIT4,DNMT3A,DUSP2,DUSP4,DUSP5,EIF2AK3,ELL2,ENTPD1,ETS2,EZR,FOSL2,FTH1,GABARAPL1,GBP2,GFI1,GLA,HAVCR2,HIVEP1,HLA-DQA1,HPGD,ICOS,IFNG,IL4R,IRF4,ITGA5,ITGAV,KLF10,MAT2A,MCOLN2,MYD88,NDRG1,NEDD4,NFIL3,NOTCH1,NR4A2,PDE4B,PELI1,PER1,PIK3CD,PIK3R5,PLK1,PTPN6,PTPRC,RARG,RBPJ,RCSD1,RGS3,RNF125,RUNX2,RXRA…	88 (17)	17	88	498	0.18

## Sheet: Downstream effects
Pathway analysis	Downstream effects - CMI.vs.CMV-treated T cells
	Downstream effects	Categories	Functions	p-value	B-H p-value	Predicted Activation State	Activation z-score	Bias-corrected z-score	Molecules	# Molecules	Downstream genes	Total #DEGs	Percentage of all DEG
	T cell response	Cell-To-Cell Signaling and Interaction,Hematological System Development and Function	response	1.18e-19	6.89e-18		1.284	0.533	CD5,CD55,CTLA4,EIF2AK3,FASLG,FOXO1,FYN,GZMB,HAVCR2,ICOS,IFNG,IL12RB2,IL21R,IL2RA,MAPK8,MYD88,NAMPT,NFIL3,PFKFB3,PIK3R1,PLD2,PTPRC,REL,STAT3,STAT4,STAT5A,STAT5B,TGFB1,TNFRSF1A,TNFRSF9,TNFSF8,VMP1	32	32	498	0.06
	Activation of T lymphocytes	Cell-To-Cell Signaling and Interaction,Hematological System Development and Function,Immune Cell Trafficking,Inflammatory Response	activation	1.45e-35	2.42e-33		0.96	0.008	AGRN,BACH2,BCL2L11,CADM1,CAMK4,CD3G,CD5,CD55,CD7,CRTAM,CSK,CTLA4,DEF6,EGR2,FASLG,FOXO1,FOXO3,FYN,GFI1,GZMB,HAVCR2,HSPD1,ICOS,IFNG,IL12RB2,IL21R,IL2RA,IL2RB,IL4R,IRF4,ITGA5,ITGAV,KCNA3,MAP3K8,MAPK8,MYD88,NAMPT,NCOR2,NEDD4,NFE2L2,NFIL3,NLRC3,NOTCH1,NR4A1,NR4A2,NR4A3,PELI1,PIK3CD,PLD2,PPP3CA,PRDM1,PTPN22,PTPN6,PTPRC,RBPJ,REL,SATB1,SH2D2A,SLA2,SMAD3,SOS1,SPRY1,ST6GAL1,STAT3,STAT4,STAT5A,STAT5B,TGFB1,…	71	71	498	0.14
	Cytotoxicity of lymphatic system cells	Cell Death and Survival,Cellular Compromise	cytotoxicity	2e-10	4.45e-09	Increased	2.072	1.19	BACH2,CD5,CD69,CREM,CTLA4,FASLG,GZMB,HAVCR2,ICOS,IFNG,IL12RB2,IL21R,MYD88,NOTCH1,PTK2B,PTPN6,PTPRC,RBPJ,SLAMF6,STAT4,STAT5B,TGFB1,XCL1	23	23	498	0.05
	Degranulation of leukocytes	Cellular Compromise,Inflammatory Response	degranulation	1.05e-11	2.72e-10		1.297	0.446	ATF3,CSK,CTLA4,DHCR7,FYN,GIT1,GRK2,HAVCR2,IL4R,LCP2,MAPK8,MYO1F,NR4A3,PIGA,PIK3CD,PLD2,PTPN22,PTPN6,PTPRC,SLAMF6,STAT5A,STAT5B,TGFB1,TNFAIP3,TNFRSF9,ZEB2	26	25	498	0.05
	Function of T lymphocytes	Cellular Function and Maintenance,Hematological System Development and Function	function	2.04e-16	8.93e-15		0.775	0.508	ARHGDIB,ATF3,BCL2L11,CCR7,CD3G,CRTAM,CTLA4,FYN,GIMAP4,GZMB,HAVCR2,ICOS,IFNG,IL21R,IL2RA,IL4R,KLF10,MCL1,MYD88,NFKB1,NLRC5,PIK3CD,PLEC,PTPN22,PTPRC,REL,SLAMF6,SMAD3,STAT3,STAT4,STAT5A,STAT5B,TGFB1,TNFRSF9,TRIB1	35	35	498	0.07
	Stimulation of T lymphocytes	Cell-To-Cell Signaling and Interaction,Cellular Growth and Proliferation,Hematological System Development and Function	stimulation	2.4e-11	5.98e-10		1.405	0.338	CD5,CD69,CSK,CTLA4,CXCR4,EFNB1,FASLG,FYN,HAVCR2,ICOS,IFNG,MAP3K8,MYD88,PTPN6,PTPRC,SMAD3,TGFB1,TNFAIP3,YES1	19	19	498	0.04
	Differentiation of cytotoxic T cells	Cell-mediated Immune Response,Cellular Development,Cellular Function and Maintenance,Cellular Growth and Proliferation,Embryonic Development,Hematological System Development and Function,Hematopoiesis,Lymphoid Tissue Structure and Development,Organ Development,Organismal Development,Tissue Development	differentiation	3.48e-09	6.65e-08	Increased	2.029	1.273	DNMT3A,IFNG,IL2RA,IL2RB,IRF4,PRDM1,STAT3,TGFB1	8	8	498	0.02
	Differentiation of effector T lymphocytes	Cell-mediated Immune Response,Cellular Development,Cellular Function and Maintenance,Cellular Growth and Proliferation,Embryonic Development,Hematological System Development and Function,Hematopoiesis,Lymphoid Tissue Structure and Development,Organ Development,Organismal Development,Tissue Development	differentiation	3.02e-17	1.41e-15	Increased	2.332	1.232	CTLA4,DEF6,DNMT3A,EFNB1,FOXO1,ICOS,ID2,IFNG,IL2RA,IL2RB,IRF4,STAT3,STAT4,TGFB1	14	14	498	0.03
	Polarization of T lymphocytes	Cell Morphology	polarization	2.93e-10	6.38e-09		1.468	0.34	CCR7,CRTAM,CTLA4,CXCR4,FYN,ICOS,IFNG,IL12RB2,IRF4,MYD88,PTK2B,STAT4,TGFB1,TNFRSF9	14	14	498	0.03
	Proliferation of CD8+ T lymphocyte	Cellular Development,Cellular Growth and Proliferation,Hematological System Development and Function,Lymphoid Tissue Structure and Development	proliferation	1.6e-13	5.03e-12		0.669	0.517	BACH2,CCR7,CD5,DDIT4,EFNB1,EGR2,FASLG,FOXO1,GPR171,GZMB,HAVCR2,IFNG,PTPN22,PTPN6,PTPRC,STAT4,STAT5A,STAT5B,TNFAIP3,TNFRSF9,TRIB1,XCL1	22	22	498	0.04
	Quantity of CD8+ T lymphocyte	Hematological System Development and Function,Lymphoid Tissue Structure and Development,Tissue Morphology	quantity	5.35e-22	3.56e-20	Decreased	-2.317	-2.708	ARID1A,BACH2,BCL2L11,BMF,CCR7,CD5,CRTAM,CXCR4,EGR2,FOXO1,GNLY,GZMB,HAVCR2,HLA-DQA1,ICOS,ID2,IFNG,IL21R,IL2RA,IL2RB,IL4R,LCP2,MAP3K8,MCL1,NFKB1,NLRC5,PELI1,PIK3CD,PTPN22,PTPN6,PTPRC,RARG,RBPJ,STAT3,STAT5A,STAT5B,TNFRSF1A,TNFRSF9,TXNIP,ZC3H12C	40	40	498	0.08
	Cell death of T lymphocytes	Cell Death and Survival,Organismal Injury and Abnormalities	cell death	6.56e-32	7.72e-30		-0.62	-0.368	AKTIP,ATF3,BCL2L11,BMF,CD5,CD7,CTLA4,CXCR4,DDIT4,DEF6,DUSP5,EFNB1,ENTPD1,ETS2,EZR,FASLG,FOXO3,FTH1,FYN,GFI1,GIMAP1,GIMAP4,GZMB,ICOS,ID2,IFNG,IL2RA,IRF4,KLF13,MAPK8,MCL1,NFE2L2,NFKB1,NOTCH1,NR4A1,NR4A3,PIK3CD,PIK3R1,POLR3E,PRDM1,PRKCE,PTK2B,PTPN22,PTPN6,PTPRC,REL,SATB1,SH2D2A,SLC6A6,STAT3,STAT5A,STAT5B,TGFB1,THBS1,TNFRSF1A,TNFRSF9,TSC22D3,VMP1,XCL1	59	59	498	0.12
