# Supplementary material for: β‐Adrenergic Signaling Promotes Anti‐Tumor Immunity in TP53‐mutant Oral Squamous Cell Carcinoma
Source: Adv Sci (Weinh). 2026 Feb 10;13(35):e16859. doi: 10.1002/advs.202516859 (PMC13292172; doi:10.1002/advs.202516859)
Supplement: Supplementary file 7 — Supporting File: advs73623‐sup‐0007‐TableS7.xlsx. [file ADVS-13-e16859-s002.xlsx]

## Sheet: Supplementary Table 7
Transcription factor	Mouse Gene Symbol	Name	Human homologous	Activity enrichment score (p53KD.vs.Ctrl)	p_value	FDR (Benjamini & Hochberg method)	TF is a p53 target	Cxcl10 TF (CollecTRI)
Cebpd	Cebpd	CCAAT/enhancer binding protein delta	CEBPD	15.1065	4.00251e-51	2.24541e-48	No	No
Etv5	Etv5	ets variant 5	ETV5	14.1809	2.62797e-45	7.37146e-43	No	No
Nfkb1	Nfkb1	nuclear factor of kappa light polypeptide gene enhancer in B cells 1, p105	NFKB1	12.9817	2.69297e-38	5.03586e-36	Yes	Yes
Tox3	Tox3	TOX high mobility group box family member 3	TOX3	12.9534	3.87894e-38	5.44022e-36	No	No
Nfkbiz	Nfkbiz	nuclear factor of kappa light polypeptide gene enhancer in B cells inhibitor, zeta	NFKBIZ	11.8244	4.27342e-32	4.79478e-30	No	No
Nkrf	Nkrf	NF-kappaB repressing factor	NKRF	10.3938	3.32378e-25	3.10774e-23	No	No
Irf5	Irf5	interferon regulatory factor 5	IRF5	10.1283	5.0874e-24	4.07719e-22	Yes	Yes
Rela	Rela	Rela proto-oncogene, NFKB subunit	RELA	9.76821	1.84322e-22	1.29256e-20	Yes	Yes
Nfe2l1	Nfe2l1	nuclear factor, erythroid derived 2,-like 1	NFE2L1	9.54991	1.52865e-21	9.52859e-20	No	No
Elf2	Elf2	E74-like factor 2	ELF2	9.52267	1.98396e-21	1.113e-19	No	No
Tfcp2	Tfcp2	transcription factor CP2	TFCP2	8.91956	5.30398e-19	2.47961e-17	No	No
A4QPD3	Rel	Rel proto-oncogene, NFKB subunit	REL	8.81203	1.38438e-18	5.97412e-17	No	Yes
Mafg	Mafg	Maf bZIP transcription factor G	MAFG	8.6375	6.41378e-18	2.57009e-16	No	No
A0A0R4J082	Creb3l1	cAMP responsive element binding protein 3-like 1	CREB3L1	8.46958	2.72663e-17	1.01976e-15	No	No
Jun	Jun	Jun proto-oncogene, AP-1 transcription factor subunit	JUN	8.30846	1.06553e-16	3.73601e-15	Yes	Yes
A0A087WSP5	Stat1	signal transducer and activator of transcription 1	STAT1	7.92766	2.41536e-15	7.13168e-14	Yes	Yes
Tfam	Tfam	transcription factor A, mitochondrial	TFAM	7.82339	5.53973e-15	1.55389e-13	No	No
Cebpg	Cebpg	CCAAT/enhancer binding protein gamma	CEBPG	7.77308	8.23732e-15	2.20054e-13	No	No
Cebpb	Cebpb	CCAAT/enhancer binding protein beta	CEBPB	7.76522	8.76164e-15	2.23422e-13	No	No
Pou4f1	Pou4f1	POU domain, class 4, transcription factor 1	POU4F1	7.41269	1.31454e-13	3.20634e-12	No	No
Nfkbib	Nfkbib	nuclear factor of kappa light polypeptide gene enhancer in B cells inhibitor, beta	NFKBIB	7.38934	1.56615e-13	3.66088e-12	No	No
Cebpe	Cebpe	CCAAT/enhancer binding protein epsilon	CEBPE	7.35013	2.099e-13	4.71015e-12	No	No
Q3TZR9	Atf7	activating transcription factor 7	ATF7	7.14619	9.40013e-13	1.88338e-11	Yes	No
Q3US59	Gm28047	predicted gene, 28047		7.14619	9.40013e-13	1.88338e-11	Yes	No
Hmga1	Hmga1	high mobility group AT-hook 1	HMGA1	6.95317	3.74322e-12	7.24119e-11	No	No
Elf3	Elf3	E74-like factor 3	ELF3	6.87765	6.36466e-12	1.19019e-10	No	No
Irf6	Irf6	interferon regulatory factor 6	IRF6	6.82707	9.05324e-12	1.63834e-10	No	No
Bcl6	Bcl6	B cell leukemia/lymphoma 6	BCL6	6.7637	1.40292e-11	2.4595e-10	Yes	No
Q8BPQ2	Klf6	Kruppel-like transcription factor 6	KLF6	6.56832	5.28314e-11	8.98134e-10	Yes	No
Q3V157	Stat4	signal transducer and activator of transcription 4	STAT4	6.50432	8.09188e-11	1.33171e-09	No	No
E9PZ81	Hr	Hr, lysine demethylase and nuclear receptor corepressor	HR	6.50033	8.30835e-11	1.33171e-09	Yes	No
Stat5b	Stat5b	signal transducer and activator of transcription 5B	STAT5B	6.4913	8.82031e-11	1.3745e-09	No	No
Stat5a	Stat5a	signal transducer and activator of transcription 5A	STAT5A	6.39569	1.6532e-10	2.44064e-09	No	No
Ddit3	Ddit3	DNA-damage inducible transcript 3	DDIT3	6.21547	5.27416e-10	7.58667e-09	Yes	Yes
Elk3	Elk3	ETS transcription factor ELK3	ELK3	6.20896	5.49696e-10	7.70949e-09	No	No
Mta1	Mta1	metastasis associated 1	MTA1	6.20082	5.78792e-10	7.91957e-09	Yes	No
Eno1	Eno1	enolase 1, alpha non-neuron	ENO1	6.18624	6.34731e-10	8.4782e-09	No	No
Hsf1	Hsf1	heat shock factor 1	HSF1	6.16024	7.47894e-10	9.75741e-09	Yes	No
A0A979HLR9	Sp1	trans-acting transcription factor 1	SP1	6.13985	8.5017e-10	1.08397e-08	Yes	No
Cxxc1	Cxxc1	CXXC finger protein 1	CXXC1	6.10957	1.02768e-09	1.28117e-08	No	No
Bcl3	Bcl3	B cell leukemia/lymphoma 3	BCL3	6.08607	1.18988e-09	1.45113e-08	Yes	No
Irf3	Irf3	interferon regulatory factor 3	IRF3	6.00421	1.97423e-09	2.30738e-08	No	Yes
Elf1	Elf1	E74 like ETS transcription factor 1	ELF1	5.99243	2.12221e-09	2.42971e-08	No	No
Hif1a	Hif1a	hypoxia inducible factor 1, alpha subunit	HIF1A	5.9404	2.91631e-09	3.2721e-08	Yes	No
Esr2	Esr2	estrogen receptor 2 (beta)	ESR2	5.87735	4.27149e-09	4.69864e-08	No	No
Nr1h2	Nr1h2	nuclear receptor subfamily 1, group H, member 2	NR1H2	5.72472	1.05908e-08	1.12102e-07	No	No
E0CYX5	Ncor1	nuclear receptor co-repressor 1	NCOR1	5.62578	1.88506e-08	1.95836e-07	No	Yes
Lef1	Lef1	lymphoid enhancer binding factor 1	LEF1	5.49346	4.0158e-08	4.09611e-07	No	No
Klf13	Klf13	Kruppel-like transcription factor 13	KLF13	5.29033	1.2409e-07	1.24311e-06	No	No
Runx2	Runx2	runt related transcription factor 2	RUNX2	5.25631	1.49316e-07	1.46958e-06	No	No
E9PZJ2	Irf9	interferon regulatory factor 9	IRF9	5.22307	1.78708e-07	1.72853e-06	No	Yes
Fosl2	Fosl2	fos-like antigen 2	FOSL2	5.18897	2.14657e-07	2.00705e-06	No	No
Znf148	Zfp148	zinc finger protein 148	ZNF148	5.02525	5.09505e-07	4.53702e-06	No	No
Nfe2l2	Nfe2l2	nuclear factor, erythroid derived 2, like 2	NFE2L2	4.83957	1.31619e-06	1.13598e-05	Yes	No
Q8CEC4	Klf9	Kruppel-like transcription factor 9	KLF9	4.77211	1.84302e-06	1.54318e-05	No	No
Dnmt3b	Dnmt3b	DNA methyltransferase 3B	DNMT3B	4.73615	2.20131e-06	1.81608e-05	No	No
Irf8	Irf8	interferon regulatory factor 8	IRF8	4.67494	2.97007e-06	2.41479e-05	No	No
Foxq1	Foxq1	forkhead box Q1	FOXQ1	4.62149	3.84677e-06	3.08291e-05	No	No
Hnf4a	Hnf4a	hepatic nuclear factor 4, alpha	HNF4A	4.58338	4.61811e-06	3.64896e-05	Yes	No
Kat7	Kat7	K(lysine) acetyltransferase 7	KAT7	4.5019	6.79367e-06	5.22089e-05	No	No
Relb	Relb	Relb proto-oncogene, NFKB subunit	RELB	4.47839	7.5853e-06	5.72966e-05	No	No
Cebpa	Cebpa	CCAAT/enhancer binding protein alpha	CEBPA	4.47629	7.65997e-06	5.72966e-05	No	No
Zgpat	Zgpat	zinc finger, CCCH-type with G patch domain	ZGPAT	4.45702	8.38067e-06	6.18626e-05	No	No
Ncoa1	Ncoa1	nuclear receptor coactivator 1	NCOA1	4.39779	1.10232e-05	8.03119e-05	No	No
Elf4	Elf4	E74 like ETS transcription factor 4	ELF4	4.37945	1.19915e-05	8.62466e-05	Yes	No
Sox10	Sox10	SRY (sex determining region Y)-box 10	SOX10	4.31106	1.63674e-05	0.000116229	No	No
Pou4f2	Pou4f2	POU domain, class 4, transcription factor 2	POU4F2	4.26968	1.97146e-05	0.000138249	No	No
Tbx21	Tbx21	T-box 21	TBX21	4.2621	2.03946e-05	0.000141251	No	No
Fev	Fev	FEV transcription factor, ETS family member	FEV	4.17463	3.00421e-05	0.000205532	No	No
Jund	Jund	jun D proto-oncogene, AP-1 transcription factor subunit	JUND	4.05565	5.02881e-05	0.000335853	No	No
F6Y2T6	Wt1	WT1 transcription factor	WT1	4.04617	5.23657e-05	0.000345258	Yes	No
A0A0R4J1Z4	Pou2f1	POU domain, class 2, transcription factor 1	POU2F1	4.04366	5.29273e-05	0.000345258	No	No
A0A0R4J046	Cebpz	CCAAT/enhancer binding protein zeta	CEBPZ	3.92049	8.88259e-05	0.000566265	No	No
A0A087WQ36	Zfhx3	zinc finger homeobox 3	ZFHX3	3.83056	0.000128454	0.000809694	No	No
Nr3c1	Nr3c1	nuclear receptor subfamily 3, group C, member 1	NR3C1	3.82021	0.000133959	0.000835012	Yes	No
Nr1h3	Nr1h3	nuclear receptor subfamily 1, group H, member 3	NR1H3	3.80566	0.000142077	0.000875879	No	No
Pitx2	Pitx2	paired-like homeodomain transcription factor 2	PITX2	3.70808	0.000209706	0.00126976	No	No
Rbpj	Rbpj	recombination signal binding protein for immunoglobulin kappa J region	RBPJ	3.70713	0.000210495	0.00126976	No	No
Tfap2b	Tfap2b	transcription factor AP-2 beta	TFAP2B	3.65794	0.000255257	0.00152339	No	No
Hoxa13	Hoxa13	homeobox A13	HOXA13	3.64302	0.000270508	0.00159742	No	No
Mbd2	Mbd2	methyl-CpG binding domain protein 2	MBD2	3.63118	0.000283222	0.00165508	No	No
Spi1	Spi1	Spi-1 proto-oncogene	SPI1	3.59474	0.000325917	0.00186571	No	No
Tfap2c	Tfap2c	transcription factor AP-2, gamma	TFAP2C	3.57234	0.000355091	0.00201218	Yes	No
Atf2	Atf2	activating transcription factor 2	ATF2	3.55633	0.000377413	0.00211729	No	No
Pitx3	Pitx3	paired-like homeodomain transcription factor 3	PITX3	3.54926	0.000387687	0.00215339	No	No
Gbx2	Gbx2	gastrulation brain homeobox 2	GBX2	3.4963	0.000473344	0.00260339	No	No
Sp3	Sp3	trans-acting transcription factor 3	SP3	3.27451	0.00106125	0.0057802	No	No
Klf3	Klf3	Kruppel-like transcription factor 3 (basic)	KLF3	3.24448	0.00117963	0.00635322	No	No
Fos	Fos	Fos proto-oncogene, AP-1 transcription factor subunit	FOS	3.2422	0.00118911	0.00635322	Yes	No
Esr1	Esr1	estrogen receptor 1 (alpha)	ESR1	3.2368	0.00121182	0.00641352	Yes	No
Ebf1	Ebf1	early B cell factor 1	EBF1	3.22541	0.00126106	0.00661174	No	No
Gli1	Gli1	GLI-Kruppel family member GLI1	GLI1	3.21237	0.00131968	0.0067922	Yes	No
Pitx1	Pitx1	paired-like homeodomain transcription factor 1	PITX1	3.21236	0.0013197	0.0067922	Yes	No
Skil	Skil	SKI-like proto-oncogene	SKIL	3.18384	0.00145681	0.00735176	No	No
Pgr	Pgr	progesterone receptor	PGR	3.17965	0.00147803	0.00735176	No	No
Klf4	Klf4	Kruppel-like transcription factor 4 (gut)	KLF4	3.16476	0.00155569	0.00765563	Yes	Yes
Smad7	Smad7	SMAD family member 7	SMAD7	3.03203	0.00243398	0.0118736	No	No
Irf7	Irf7	interferon regulatory factor 7	IRF7	2.96038	0.00307819	0.0148868	No	Yes
Fli1	Fli1	Fli1 proto-oncogene, ETS transcription factor	FLI1	2.95023	0.00318107	0.0152528	No	No
Atf5	Atf5	activating transcription factor 5	ATF5	2.93319	0.00336086	0.0159783	No	No
Atf4	Atf4	activating transcription factor 4	ATF4	2.92882	0.00340849	0.0160686	No	No
Elk1	Elk1	ETS transcription factor ELK1	ELK1	2.88853	0.00387687	0.0181244	No	No
B5B2N2	Nfatc1	nuclear factor of activated T cells, cytoplasmic, calcineurin dependent 1	NFATC1	2.85709	0.00428222	0.0198539	No	No
Lhx2	Lhx2	LIM homeobox protein 2	LHX2	2.8386	0.00453824	0.0206988	Yes	No
Sp7	Sp7	Sp7 transcription factor 7	SP7	2.80897	0.00497747	0.022519	Yes	No
Nrf1	Nrf1	nuclear respiratory factor 1	NRF1	2.78712	0.00532571	0.0239018	No	No
Tp63	Tcp1	t-complex protein 1	TCP1	2.76668	0.00567102	0.0250507	Yes	No
Kdm5b	Kdm5b	lysine demethylase 5B	KDM5B	2.72354	0.00646738	0.0281256	No	No
Vdr	Vdr	vitamin D (1,25-dihydroxyvitamin D3) receptor	VDR	2.656	0.00791705	0.0341651	Yes	No
Ctnnb1	Ctnnb1	catenin beta 1	CTNNB1	2.63864	0.00833383	0.0356891	Yes	No
Foxo3	Foxo3	forkhead box O3	FOXO3B	2.58478	0.00975507	0.0409731	Yes	No
E9QQ91	Tcf7l2	transcription factor 7 like 2, T cell specific, HMG box	TCF7L2	2.58366	0.00978681	0.0409731	Yes	No
Vsx2	Vsx2	visual system homeobox 2	VSX2	2.5435	0.0109863	0.0453187	No	No
Gata4	Gata4	GATA binding protein 4	GATA4	-2.57543	0.0100226	0.0416494	Yes	No
Id1	Id1	inhibitor of DNA binding 1, HLH protein	ID1	-2.59811	0.0093845	0.0398841	Yes	No
Hes1	Hes1	hes family bHLH transcription factor 1	HES1	-2.74012	0.00615012	0.0269548	No	No
Mybl2	Mybl2	Myb proto-oncogene like 2	MYBL2	-2.78297	0.00539414	0.0240168	No	No
Ybx1	Ybx1	Y box protein 1	YBX1	-2.84176	0.00449358	0.0206631	Yes	No
Rfx1	Rfx1	regulatory factor X, 1 (influences HLA class II expression)	RFX1	-3.17909	0.00148084	0.00735176	No	No
Prdm1	Prdm1	PR domain containing 1, with ZNF domain	PRDM1	-3.19218	0.00141543	0.0072187	No	No
Egr2	Egr2	early growth response 2	EGR2	-3.61641	0.000299856	0.00173422	Yes	No
Tead4	Tead4	TEA domain family member 4	TEAD4	-3.99277	6.56669e-05	0.000423438	No	No
Smad3	Smad3	SMAD family member 3	SMAD3	-4.11786	3.84781e-05	0.000260075	Yes	No
Myocd	Myocd	myocardin	MYOCD	-4.52402	6.12168e-06	4.76981e-05	No	No
Gli3	Gli3	GLI-Kruppel family member GLI3	GLI3	-4.79819	1.61891e-06	1.37608e-05	No	No
A0A5K1VVQ7	Tcf7	transcription factor 7, T cell specific	TCF7	-4.99942	5.82552e-07	5.10643e-06	No	No
G5E8H3	Ikzf1	IKAROS family zinc finger 1	IKZF1	-5.09474	3.54144e-07	3.20443e-06	No	No
Junb	Junb	jun B proto-oncogene, AP-1 transcription factor subunit	JUNB	-5.14105	2.7719e-07	2.54924e-06	No	No
A0A1W2P7S0	Tcf21	transcription factor 21	TCF21	-5.21104	1.90671e-07	1.81299e-06	No	No
Znf143	Zfp143	zinc finger protein 143	ZNF143	-5.73345	1.00607e-08	1.08539e-07	No	No
Myod1	Myod1	myogenic differentiation 1	MYOD1	-6.04214	1.5626e-09	1.86514e-08	No	No
Myf5	Myf5	myogenic factor 5	MYF5	-6.42455	1.36891e-10	2.07556e-09	No	No
Srf	Srf	serum response factor	SRF	-7.2914	3.24581e-13	7.00345e-12	No	No
Myog	Myog	myogenin	MYOG	-7.93623	2.25502e-15	7.02816e-14	No	No
Pax7	Pax7	paired box 7	PAX7	-8.05313	8.77266e-16	2.89498e-14	No	No
Hhex	Hhex	hematopoietically expressed homeobox	HHEX	-9.15276	6.37215e-20	3.2498e-18	No	No
